# Supplementary material for: Differences in gene expression patterns between cultured and natural Haloquadratum walsbyi ecotypes
Source: Front Microbiol. 2022 Nov 10;13:1044446. doi: 10.3389/fmicb.2022.1044446 (PMC9684190; doi:10.3389/fmicb.2022.1044446)
Supplement: Supplementary file 1 [file Data_Sheet_1.xlsx]

## Sheet: Sheet1
Differences in gene expression patterns between cultured and natural Haloquadratum walsbyi ecotypes.
Riccardo Rosselli1, Mario López-Pérez2, Ana Belen Martin-Cuadrado2,3, Francisco Rodriguez-Valera2,4 and Henk Bolhuis1*
1Department of Marine Microbiology and Biogeochemistry, Royal Netherlands Institute for Sea Research (NIOZ), Den Hoorn, the Netherlands
2Evolutionary Genomics Group, División de Microbiología, Universidad Miguel Hernández, San Juan de Alicante, Spain
3Department of Physiology, Genetics and Microbiology, University of Alicante, San Vicente del Raspeig, Alicante, Spain
*Corresponding author: Henk Bolhuis (henk.bolhuis@nioz.nl)

## Sheet: 1-EMIRGE SSU-RNA
METASUMMER		METAWINTER				METASUMMER	relative amount		METAWINTER
Kingdom	relative amount	Kingdom	relative amount			Genus	summer	Winter	Genus	relative amount
Archaea	0.914361	Archaea	0.771			Haloquadratum	0.553413	0.474815	Haloquadratum	0.474815
Bacteria	0.083518	Bacteria	0.227638			Haloarcula	0.117959	0.022992	Salinibacter	0.156379
Eukaryota	0.00212	Eukaryota	0.001769			Salinibacter	0.072128	0.156379	unc. Haloarchaeon	0.124151
	0.999999		1.00041			unc. Haloarchaeon	0.060683	0.124151	Halonotius	0.038007
					18.1154	Halolamina	0.039564	0.002184	Halorubrum	0.029948
					10.7341	Natrialba	0.036657	0.003415	Myroides	0.029746
					2.94413	Halobellus	0.02403	0.008162	Haloarcula	0.022992
					0.561896	Halonotius	0.021356	0.038007	Halosimplex	0.019119
					0.573594	Halorubrum	0.017178	0.029948	Chloroplast	0.014003
						Halosimplex	0.010745		Haloterrigena	0.009219
						Natronomonas	0.008187		Nanohaloarchaeota	0.008406
						Nanohaloarchaeota	0.007245		Natronomonas	0.008168
						Halogeometricum	0.005561		Halobellus	0.008162
						Chloroplast	0.003215		Halapricum	0.006265
						Halovenus	0.002926		Natronorubrum	0.005463
						Halapricum	0.002585		Salarchaeum	0.004211
						Rhodovibrio	0.002088		Haloferax	0.003486
						Dunaliella	0.001999		Natrialba	0.003415
						Longimonas	0.001796		Haloparvum	0.003175
						Natronorubrum	0.001399		Haloplanus	0.00297
						Salinarchaeum	0.001156		Halolamina	0.002184
						Salinigranum	0.000997		Halobacterium	0.001817
						Haloplanus	0.000786		Halogeometricum	0.001789
						SFH1C031	0.000644		Salinigranum	0.001648
						Halorientalis	0.000445		Dunaliella	0.001638
						Halobacterium	0.000401		Natronoarchaeum	0.001189
						Halococcus	0.000352		Candidatus Halobonum	0.001184
						Natronococcus	0.00034		Halovivax	0.001138
						Haloferax	0.00031		Halarchaeum	0.000978
						Halomarina	0.000277		Halohasta	0.000958
						Halorussus	0.000263		Halovenus	0.000867
						Woesearchaeota (DHVEG-6)	0.000239		Halorussus	0.000847
						Halopiger	0.00017		Halopiger	0.000825
						Halovivax	0.000167		Natronococcus	0.000787
						Halobacteriaceae	0.000166		Halococcus	0.000761
						Haloterrigena	0.000165		Halomonas	0.000729
						Halarchaeum	0.000164		Halorientalis	0.000712
						Halorhabdus	0.000161		Salinarchaeum	0.000678
						Halobaculum	0.000121		RDI82	0.00054
						Magnoliophyta	0.000112		Halopelagius	0.000478
						Thiohalorhabdus	0.000102		Halobacteriaceae	0.000458
						Halobiforma	0.000102		SFH1C031	0.000429
						Natronoarchaeum	0.000101		NS11-12 marine group	0.000397
						RDI82	9.9e-05		Halanaeroarchaeum	0.000366
						Halalkalicoccus	9.6e-05		Halomicrobium	0.000354
						Halomicrobium	9.5e-05		Haladaptatus	0.000293
						Haladaptatus	9.3e-05		Reyranella	0.00027
						Halomicroarcula	9e-05		Halomicroarcula	0.000258
						Halopenitus	9e-05		Alteromonas	0.000242
						Halanaeroarchaeum	8.8e-05		Halomarina	0.000237
						Salinirubrum	8.7e-05		Halorubellus	0.000229
						Halohasta	8.3e-05		Rhodovibrio	0.000229
						Haloparvum	7.4e-05		Halobaculum	0.000216
						Oceanicaulis	6.4e-05		Brevundimonas	0.000183
						Candidatus Halobonum	5.6e-05		Halorhabdus	0.000168
						Limimonas	4.8e-05		Haloarchaeobius	0.000135
						Bradymonadales	4.6e-05		Limimonas	0.000132
						Aureimonas	4.6e-05		Halogranum	0.000124
						Halostella	4.5e-05		Psychrobium	0.000101
						Halogranum	4.2e-05		Woesearchaeota (DHVEG-6)	8.8e-05
						Halorubellus	4e-05		Halocalculus	8e-05
						Blastomonas	3.7e-05		Halostella	8e-05
						Sphingobium	3.7e-05		Magnoliophyta	7.5e-05
						Marinobacter	2.5e-05		Pseudomonas	6.9e-05
						Alcanivorax	2.2e-05		Bradymonadales	6.4e-05
						Phenylobacterium	2e-05		Thiohalorhabdus	6.2e-05
						Natrinema	2e-05		Blastomonas	6.2e-05
						Salarchaeum	1.9e-05		Halopenitus	6e-05
						Haloarchaeobius	1.4e-05		MAT-CR-P4-C12	6e-05
						Natronobacterium	1.4e-05		2B4	5.1e-05
						Halopelagius	1e-05		Halalkalicoccus	4.6e-05
						Natronolimnobius	1e-05		Variovorax	3.7e-05
						Halanaerobacter	8e-06		Phenylobacterium	3.7e-05
						Halanaerobium	8e-06		Sphingobium	3.6e-05
						Desulfovermiculus	7e-06		Neorhizobium	3.3e-05
						Halostagnicola	7e-06		Salinirubrum	3.2e-05
						Halocalculus	4e-06		Nevskia	3.2e-05
							0.999999		Caulobacter	2.6e-05
									Idiomarina	2.4e-05
									Obscuribacterales	2.4e-05
									Methylobacterium	2.4e-05
									Chaetosphaeridium	2.4e-05
									Sulfuritalea	2.4e-05
									Sphingomonas	2.1e-05
									Corallococcus	1.9e-05
									Natronobacterium	1.6e-05
									Oceanicaulis	1.6e-05
									Alcanivorax	1.5e-05
									Ferrovibrio	1.5e-05
									Pyrus	1.2e-05
									Anostraca	1.1e-05
									Bosea	8e-06
									Psychroflexus	8e-06
									Oceanospirillales	7e-06
									Salinimonas	7e-06
									Sediminibacterium	6e-06
									Marinobacter	6e-06
									Oedogonium	5e-06
									Polytoma	4e-06
									Natrinema	4e-06

## Sheet: 2-TPM per gene
1- Transcripts per milion order by gene ID / genome location
###	H. walsbyi gene ID	TPM summer	TPM winter	TPM culture	gene code	annotation
1	HQ_RS00005	565.159	618.696	462.751	orc1	Orc1-type DNA replication protein
2	HQ_RS00010	540.257	487.785	175.932	sec11	signal peptidase I
3	HQ_RS00015	517.534	498.781	228.163	polD1	DNA-directed DNA polymerase D exonuclease subunit DP1
4	HQ_RS00020	454.234	518.244	128.739	-	uncharacterized protein
5	HQ_RS00025	392.101	465.643	110.598	lysC	aspartate kinase
6	HQ_RS00030	539.015	515.622	168.027	purO	inosine-5'-monophosphate cyclohydrolase, archaeal-type
7	HQ_RS00040	573.628	452.752	89.8446	cgi121	KEOPS complex subunit Cgi121
8	HQ_RS00045	395.816	487.584	106.34	hel308a	ATP-dependent DNA helicase Hel308
9	HQ_RS00050	505.425	469.133	220.459	-	uncharacterized protein
10	HQ_RS00055	596.445	507.515	784.716	-	uncharacterized protein
11	HQ_RS00060	393.861	416.134	95.4077	bac	bacterioopsin-associated chaperone
12	HQ_RS00065	289.202	284.916	118.454	-	IS1341-type transposase
13	HQ_RS00070	447.581	513.972	595.062	bap	bacterioopsin-associated protein
14	HQ_RS00075	689.427	1743.78	12990.7	bop1	bacteriorhodopsin I
15	HQ_RS00080	528.709	466.911	1510.71	-	small CPxCG-related zinc finger protein
16	HQ_RS00085	677.315	548.464	366.111	fer6	ferredoxin (4Fe-4S)
17	HQ_RS00090	569.927	526.018	342.954	bop2	bacteriorhodopsin II
18	HQ_RS00095	469.726	506.554	4.4312	-	uncharacterized protein
19	HQ_RS00100	446.087	445.122	173.557	crtY	lycopene beta-cyclase
20	HQ_RS00105	389.649	429.194	150.436	blh	beta-carotene 15,15'-dioxygenase Blh
21	HQ_RS00110	445.609	476.178	263.477	hef	ATP-dependent RNA helicase/nuclease Hef
22	HQ_RS00115	416.289	403.835	132.449	pibD	prepilin/preflagellin peptidase
23	HQ_RS00120	387.772	445.066	207.699	hisI	phosphoribosyl-AMP cyclohydrolase
24	HQ_RS00125	374.904	416.994	142.626	-	uncharacterized protein
25	HQ_RS00130	424.696	364.13	128.702	pmm1	phosphohexomutase (phosphoglucomutase / phosphomannomutase)
26	HQ_RS00135	384.33	408.322	111.013	hisA	1-(5-phosphoribosyl)-5-[(5-phosphoribosylamino)methylideneamino
27	HQ_RS00140	468.365	443.075	215.797	hisB	imidazoleglycerol-phosphate dehydratase
28	HQ_RS00145	517.723	435.021	196.368	-	ACT domain protein
29	HQ_RS00150	423.742	384.229	162.561	-	uncharacterized protein
30	HQ_RS00155	467.463	414.092	119.902	-	IMPACT family protein
31	HQ_RS00160	532.464	413.362	269.313	upp	uracil phosphoribosyltransferase
32	HQ_RS00165	501.91	408.94	57.4542	-	uncharacterized protein
33	HQ_RS00170	572.144	443.274	129.904	-	uncharacterized protein
34	HQ_RS00175	505.197	386.93	322.8	-	small CPxCG-related zinc finger protein
35	HQ_RS00180	510.199	432.418	139.806	cobW	CobW domain protein
36	HQ_RS00185	546.284	394.765	129.849	-	uncharacterized protein
37	HQ_RS00190	497.611	499.209	121.469	arsA1	ArsA family ATPase
38	HQ_RS00195	430.169	591.156	330.445	cstA	carbon starvation protein CstA
39	HQ_RS00200	546.386	478.942	161.157	-	uncharacterized protein
40	HQ_RS00205	556.834	439.826	290.36	-	cupin 2 barrel domain protein
41	HQ_RS00210	485.087	404.254	1063.58	-	uncharacterized protein
42	HQ_RS00215	492.898	517.065	569.942	-	uncharacterized protein
43	HQ_RS00220	507.786	421.689	180.045	-	TrmB family transcription regulator
44	HQ_RS00225	372.414	423.224	403.923	thrC1	threonine synthase
45	HQ_RS00230	351.05	383.624	512.699	serA1	phosphoglycerate dehydrogenase
46	HQ_RS00235	406.621	425.465	155.326	serB	phosphoserine phosphatase
47	HQ_RS00240	385.481	379.393	47.3526	topA1	homolog to DNA topoisomerase 1
48	HQ_RS00245	426.076	424.093	132.182	-	DEAD/DEAH box helicase
49	HQ_RS00250	439.288	470.558	153.584	endA	tRNA-splicing endonuclease
50	HQ_RS00255	433.829	485.523	123.011	trpS	tryptophan--tRNA ligase
51	HQ_RS00260	412.198	516.987	160.485	pheS	phenylalanine--tRNA ligase alpha subunit
52	HQ_RS00265	437.754	552.654	164.72	pheT	phenylalanine--tRNA ligase beta subunit
53	HQ_RS00270	506.728	581.484	574.183	valS	valine--tRNA ligase
54	HQ_RS00275	407.128	476.296	303.025	pyrD	dihydroorotate dehydrogenase (quinone)
55	HQ_RS00280	620.751	531.442	624.043	-	uncharacterized protein
56	HQ_RS00285	685.831	505.313	1729.05	-	nonhistone chromosomal protein
57	HQ_RS00315	568.959	504.76	360.799	-	uncharacterized protein
58	HQ_RS00320	452.773	599.62	347.397	-	AMMECR1 domain protein
59	HQ_RS00325	426.446	368.713	52.0153	pncB1	nicotinate phosphoribosyltransferase
60	HQ_RS00330	473.147	493.064	156.662	-	uncharacterized protein
61	HQ_RS00335	408.278	445.794	86.3403	entB1	isochorismatase family protein
62	HQ_RS00340	411.837	448.807	75.7462	pyrC1	dihydroorotase
63	HQ_RS00345	488.07	493.41	430.931	-	uncharacterized protein
64	HQ_RS00350	487.416	503.657	119.626	-	UspA domain protein
65	HQ_RS00355	503.439	469.017	191.588	-	GNAT family acetyltransferase
66	HQ_RS00360	419.004	466.93	182.649	-	UspA domain protein
67	HQ_RS00365	492.161	478.234	55.9212	-	UspA domain protein
68	HQ_RS00370	412.739	468.719	124.915	-	uncharacterized protein
69	HQ_RS00375	419.663	400.605	80.7878	-	uncharacterized protein
70	HQ_RS00380	475.088	424.927	619.829	hsp20E	Hsp20-type molecular chaperone
71	HQ_RS00385	375.172	434.797	1132.2	rps6e	30S ribosomal protein S6e
72	HQ_RS00390	352.54	447.459	341.304	-	uncharacterized protein
73	HQ_RS00395	389.385	407.39	91.7959	-	uncharacterized protein
74	HQ_RS00400	398.969	378.859	66.5314	-	receiver/sensor box histidine kinase
75	HQ_RS00405	367.678	417.848	160.139	pepB1	aminopeptidase (homolog to leucyl aminopeptidase / aminopeptidase T)
76	HQ_RS00410	392.76	367.281	74.8001	gndA	6-phosphogluconate dehydrogenase (decarboxylating)
77	HQ_RS00415	477.59	472.633	660.786	fer5	ferredoxin (2Fe-2S)
78	HQ_RS00425	334.256	291.352	107.614	-	CopG domain protein
79	HQ_RS00430	328.132	279.538	62.1946	-	RelE family protein
80	HQ_RS14395	276.751	268.206	102.352	-	uncharacterized protein
81	HQ_RS00435	257.238	219.31	19.0157	-	death-on-curing family protein
82	HQ_RS00440	521.085	408.746	110.335	kch1	mvp-type potassium channel superfamily protein
83	HQ_RS00445	246.224	278.299	26.555	hmu	halomucin
84	HQ_RS00450	469.425	442.988	78.5304	-	CapB domain protein
85	HQ_RS00455	519.201	454.183	317.735	-	CapC domain protein
86	HQ_RS00460	437.699	477.396	367.041	bat	sensor/bat box HTH-10 family transcription regulator Bat (homolog to bacterioopsin activator)
87	HQ_RS00465	390.605	599.228	55.6783	-	probable oxidoreductase (homolog to mercury(II) reductase / dihydrolipoamide dehydrogenase)
88	HQ_RS00470	402.601	407.539	52.579	-	DUF457 family protein
89	HQ_RS00475	441.522	405.178	45.3537	-	uncharacterized protein
90	HQ_RS00480	559.236	416.231	130.978	-	TrmB family transcription regulator
91	HQ_RS00485	323.987	350.111	135.683	-	uncharacterized protein
92	HQ_RS00490	512.644	378.885	305.679	nadE1	NAD synthase, ammonia-dependent
93	HQ_RS00500	373.862	358.49	549.681	-	uncharacterized protein
94	HQ_RS00505	460.932	399.421	480.337	-	probable oxidoreductase (aldo-keto reductase family protein)
95	HQ_RS00510	488.884	386.679	225.647	hemQ	heme-binding protein HemQ
96	HQ_RS00515	370.556	431.916	182.243	-	M50 family metalloprotease
97	HQ_RS00520	429.838	371.46	44.8795	-	uncharacterized protein
98	HQ_RS00525	476.386	385.455	124.268	lysS	lysine--tRNA ligase
99	HQ_RS00530	363.765	346.3	134.679	pyrH	uridylate kinase
100	HQ_RS00535	458.395	358.487	207.641	moaE	molybdopterin synthase catalytic subunit
101	HQ_RS00540	558.045	367.472	4524.45	-	uncharacterized protein
102	HQ_RS00545	444.01	420.163	145.648	-	M50 family metalloprotease
103	HQ_RS00550	367.104	400.932	197.135	thiL	thiamine-monophosphate kinase
104	HQ_RS00555	365.168	420.52	121.988	-	UPF0104 family protein
105	HQ_RS00560	425.814	500.543	1398.78	rps19e	30S ribosomal protein S19e
106	HQ_RS00565	478.228	489.327	744.785	-	probable DNA-binding protein
107	HQ_RS00570	408.52	506.022	210.208	-	uncharacterized protein
108	HQ_RS00575	401.668	416.464	78.1302	hisS	histidine--tRNA ligase
109	HQ_RS00580	440.384	376.685	82.7453	truA	tRNA pseudouridine synthase TruA
110	HQ_RS00590	454.74	410.266	87.5014	pepF	oligoendopeptidase PepF
111	HQ_RS14400	403.329	387.021	24.7286	-	uncharacterized protein
112	HQ_RS00595	527.136	359.478	59.8388	-	uncharacterized protein
113	HQ_RS00600	419.781	347.881	130.846	-	uncharacterized protein
114	HQ_RS00605	498.242	357.737	1478.04	-	uncharacterized protein
115	HQ_RS00610	490.035	382.518	2994.82	-	uncharacterized protein
116	HQ_RS00615	514.785	393.806	25.5373	-	uncharacterized protein
117	HQ_RS00620	570.839	448.493	1040.96	nirA2	probable sulfite/nitrite reductase (ferredoxin)
118	HQ_RS00625	468.121	458.013	718.818	-	uncharacterized protein
119	HQ_RS00630	418.94	369.758	66.1385	-	Lrp/AsnC family transcription regulator
120	HQ_RS00635	387.093	388.803	109.327	copA	P-type transport ATPase (probable substrate copper/metal cation)
121	HQ_RS00640	392.601	357.966	150.614	-	flavin-dependent pyridine nucleotide oxidoreductase (homolog to coenzyme A disulfide reductase)
122	HQ_RS00645	538.897	565.841	37.5888	-	uncharacterized protein
123	HQ_RS00650	455.937	361.865	95.5422	-	beta-lactamase domain protein
124	HQ_RS00655	474.38	365.576	466.261	-	uncharacterized protein
125	HQ_RS00660	370.12	314.514	72.9322	-	homolog to lactoylglutathione lyase
126	HQ_RS00665	411.671	326.8	160.247	-	oxidoreductase (homolog to zinc-containing alcohol dehydrogenase)
127	HQ_RS00670	423.871	402.441	189.22	cat1	transport protein (probable substrate cationic amino acids)
128	HQ_RS00675	411.207	397.78	97.3779	trkA1	TrkA domain protein
129	HQ_RS00680	424.32	401.044	253.426	-	major facilitator superfamily transport protein
130	HQ_RS00685	334.142	562.974	440.692	-	homolog to NADH dehydrogenase 51K subunit
131	HQ_RS00690	460.157	765.441	378.668	-	iron-sulfur protein
132	HQ_RS00695	479.728	823.899	420.383	-	probable anaerobic dehydrogenase alpha subunit
133	HQ_RS00700	515.111	908.93	416.208	-	DUF1641 family protein
134	HQ_RS00705	378.044	526.018	75.6296	-	probable anaerobic dehydrogenase alpha subunit
135	HQ_RS00710	475.512	662.127	3435.77	-	uncharacterized protein
136	HQ_RS00715	371.251	425.522	113.805	-	DUF309 family protein
137	HQ_RS00720	488.943	465.444	245.633	-	GalE family epimerase/dehydratase
138	HQ_RS00725	321.064	402.649	69.1418	mptD	dihydroneopterin aldolase, archaeal-type
139	HQ_RS00730	375.577	401.699	454.471	-	uncharacterized protein
140	HQ_RS00735	439.099	491.605	149.559	-	ABC-type transport system ATP-binding/permease protein
141	HQ_RS14405	535.513	442.974	144.478	-	uncharacterized protein
142	HQ_RS00745	552.135	430.789	58.2852	-	DUF192 family protein
143	HQ_RS00755	445.168	472.589	1006.48	-	uncharacterized protein
144	HQ_RS00760	488.349	428.057	70.6531	-	uncharacterized protein
145	HQ_RS00765	389.471	427.331	1004.03	nosY2	ABC-type transport system permease protein (probable substrate copper)
146	HQ_RS00770	333.989	367.722	170.261	nosY3	ABC-type transport system permease protein (probable substrate copper)
147	HQ_RS00775	370.714	413.636	68.8949	nosF2	ABC-type transport system ATP-binding protein (probable substrate copper)
148	HQ_RS00780	307.348	381.03	54.3485	-	homolog to NAD-dependent epimerase/dehydratase
149	HQ_RS00785	514.856	483.043	58.9936	kch2	mvp-type potassium channel superfamily protein
150	HQ_RS00790	394.814	420.652	78.5698	-	uncharacterized protein
151	HQ_RS00795	436.848	461.448	325.569	-	uncharacterized protein
152	HQ_RS00800	553.098	485.81	566.133	-	uncharacterized protein
153	HQ_RS00805	540.155	419.646	156.679	nthB	endonuclease III
154	HQ_RS00810	386.112	368.145	63.834	-	ABC-type transport system periplasmic substrate-binding protein (probable substrate iron/cobalamin)
155	HQ_RS00815	423.735	520.149	1095.97	tfbA1	transcription initiation factor TFB
156	HQ_RS00820	410.819	401.253	293.733	aroD	3-dehydroquinate dehydratase
157	HQ_RS00830	403.051	381.55	139.892	aroB	3-dehydroquinate synthase, type II
158	HQ_RS00835	349.875	388.21	149.08	fba2	2-amino-3,7-dideoxy-D-threo-hept-6-ulosonate synthase
159	HQ_RS00840	381.803	431.525	167.634	trpA	tryptophan synthase alpha subunit
160	HQ_RS00845	389.9	473.898	329.186	trpB	tryptophan synthase beta subunit
161	HQ_RS00850	387.771	458.13	70.0463	trpC	indole-3-glycerol-phosphate synthase
162	HQ_RS00855	359.717	446.562	72.7576	ogt	probable methylated-DNA--protein-cysteine methyltransferase
163	HQ_RS00860	487.288	432.639	208.025	blp	Blp-like protein
164	HQ_RS00865	465.404	395.503	42.6184	-	Abi/CAAX family protein
165	HQ_RS00870	465.458	807.81	855	lon	ATP-dependent protease Lon
166	HQ_RS00875	483.189	375.847	312.431	nadM	nicotinamide-nucleotide adenylyltransferase
167	HQ_RS00880	415.761	324.688	136.184	-	S-adenosylmethionine hydroxide adenosyltransferase family protein
168	HQ_RS00885	404.583	457.025	622.74	ths3	thermosome subunit 3
169	HQ_RS00890	377.427	378.524	73.0789	gtl4	probable glycosyltransferase, type 2
170	HQ_RS00895	436.324	442.862	350.318	-	probable S-adenosylmethionine-dependent methyltransferase
171	HQ_RS00900	540.581	412.294	107.759	-	NP_1176A family transcription regulator
172	HQ_RS00905	460.647	385.177	82.2271	-	beta-lactamase domain protein
173	HQ_RS00910	480.621	408.8	137.231	-	uncharacterized protein
174	HQ_RS00915	458.108	594.669	1969.41	-	TRAM domain protein
175	HQ_RS00920	394.011	421.153	66.0134	-	radical SAM domain protein
176	HQ_RS00925	417.847	372.854	44.8643	-	uncharacterized protein
177	HQ_RS00930	526.489	429.398	91.0081	-	DMT superfamily transport protein
178	HQ_RS00935	586.459	410.25	370.238	-	small CPxCG-related zinc finger protein
179	HQ_RS00940	510.061	473.407	287.304	hsp20D	Hsp20-type molecular chaperone
180	HQ_RS00945	378.176	480.856	136.824	-	NUDIX family hydrolase
181	HQ_RS00950	438.898	411.158	285.344	-	uncharacterized protein
182	HQ_RS00955	412.668	448.538	103.166	gtl5	probable glycosyltransferase, type 2
183	HQ_RS00965	428.695	390.065	138.338	-	probable oxidoreductase (aldo-keto reductase family protein)
184	HQ_RS00970	341.97	397.272	216.939	-	homolog to NAD-dependent epimerase/dehydratase
185	HQ_RS00975	414.787	432.511	271.671	-	uncharacterized protein
186	HQ_RS00980	308.353	331.694	80.154	-	uncharacterized protein
187	HQ_RS00985	367.472	314.85	25.0731	-	uncharacterized protein
188	HQ_RS00990	385.914	358.238	32.8346	-	uncharacterized protein
189	HQ_RS00995	400.399	345.016	50.0579	-	uncharacterized protein
190	HQ_RS01000	324.779	306.496	15.8633	-	type II/IV secretion system transmembrane protein
191	HQ_RS01005	350.486	322.136	15.1884	-	type II/IV secretion system ATPase protein
192	HQ_RS01010	358.993	327.29	35.2519	-	uncharacterized protein
193	HQ_RS01015	507.162	338.41	55.4013	-	uncharacterized protein
194	HQ_RS01025	423.856	370.588	80.2008	-	uncharacterized protein
195	HQ_RS01030	339.306	301.252	63.6922	-	uncharacterized protein
196	HQ_RS14155	321.437	285.843	27.208	-	uncharacterized protein
197	HQ_RS01040	119.715	116.959	22.5346	hmu2	cell surface glycoprotein
198	HQ_RS01050	340.648	263.271	45.7022	-	uncharacterized protein
199	HQ_RS01055	191.511	215.59	38.5171	-	uncharacterized protein
200	HQ_RS01060	211.112	259.192	107.5	-	uncharacterized protein
201	HQ_RS01065	295.328	341.124	94.12	-	uncharacterized protein
202	HQ_RS01070	86.9035	97.255	223.628	-	DUF192 family protein
203	HQ_RS01075	2379.89	2702.5	101107	-	uncharacterized protein
204	HQ_RS01080	34.4184	92.4238	7735.88	-	probable cell surface adhesin
205	HQ_RS01085	31.5915	36.5054	271.743	-	cell surface glycoprotein
206	HQ_RS01090	456.758	544.694	13485.6	csg	S-layer glycoprotein
207	HQ_RS01095	38.2405	37.6339	297.283	-	S8 family serine protease
208	HQ_RS01105	49.8281	48.0387	40.4803	-	uncharacterized protein
209	HQ_RS01110	612.662	562.878	1587.74	-	uncharacterized protein
210	HQ_RS14160	313.591	403.996	70.0083	-	uncharacterized protein
211	HQ_RS01120	355.894	569.023	230.36	-	uncharacterized protein
212	HQ_RS01125	414.32	570.003	132.486	-	RND superfamily permease
213	HQ_RS01130	423.18	481.205	72.5012	-	UspA domain protein
214	HQ_RS01135	446.701	438.618	378.877	-	probable phosphodiesterase
215	HQ_RS01140	375.448	325.678	37.3725	-	DUF2078 family protein
216	HQ_RS01145	439.058	408.357	171.828	-	uncharacterized protein
217	HQ_RS01150	341.336	360.96	128.417	polX	DNA-directed DNA polymerase X
218	HQ_RS01155	453.904	346.246	104.89	-	DUF82 family protein
219	HQ_RS01160	407.53	373.929	215.609	-	uncharacterized protein
220	HQ_RS01165	458.684	452.046	1073.32	-	uncharacterized protein
221	HQ_RS01170	538.199	421.548	101.367	-	uncharacterized protein
222	HQ_RS01175	388.148	411.919	76.0013	-	transport protein (probable substrate arsenite)
223	HQ_RS01180	503.483	384.629	21.3484	-	uncharacterized protein
224	HQ_RS01185	413.363	387.788	110.103	-	DUF650/DUF651 domain protein
225	HQ_RS01190	538.167	589.497	1988.43	tfbA2	transcription initiation factor TFB
226	HQ_RS01195	341.145	341.332	247.76	rnhA3	ribonuclease H, type 1
227	HQ_RS01200	426.311	384.56	203.535	-	uncharacterized protein
228	HQ_RS01205	570.461	608.823	2643.09	rosR	PadR family transcription regulator RosR
229	HQ_RS01210	580.494	474.769	612.945	ipp	inorganic pyrophosphatase
230	HQ_RS01215	345.516	400.18	370.468	-	rhomboid family protein
231	HQ_RS01220	447.672	410.45	138.296	nfi	endonuclease V
232	HQ_RS01225	358.882	388.491	157.3	-	probable oxidoreductase (short-chain dehydrogenase family)
233	HQ_RS01230	348.499	452.904	187.197	arsA2	ArsA family ATPase
234	HQ_RS01235	337.779	402.344	56.2199	aspC1	pyridoxal phosphate-dependent aminotransferase (probable aspartate aminotransferase)
235	HQ_RS01240	379.003	405.182	66.5612	cinA1	CinA C-terminal domain protein
236	HQ_RS01245	481.408	429.254	44.0349	-	uncharacterized protein
237	HQ_RS01250	512.033	397.283	207.024	-	DUF457 family protein
238	HQ_RS01255	576.758	430.196	146.096	-	PHP domain protein
239	HQ_RS01260	551.691	445.684	541.465	spt5	transcription elongation factor Spt5
240	HQ_RS01265	645.123	444.555	894.395	secE	protein translocase subunit SecE
241	HQ_RS01270	385.971	454.706	1040.36	ftsZ1	cell division protein FtsZ, type I
242	HQ_RS01275	375.869	357.63	127.492	dtdA	D-tyrosyl-tRNA(Tyr) deacylase
243	HQ_RS01280	412.015	366.373	213.341	aroE	shikimate dehydrogenase
244	HQ_RS01285	395.46	406.019	461.007	-	uncharacterized protein
245	HQ_RS01290	383.502	440.273	250.463	pabC	aminodeoxychorismate lyase
246	HQ_RS01295	595.536	514.15	267.095	-	homolog to Rieske iron sulfur protein
247	HQ_RS01305	509.287	404.917	45.1104	-	GtrA family protein
248	HQ_RS01310	420.611	401.515	127.361	gtl3	probable glycosyltransferase, type 2
249	HQ_RS01315	376.233	349.828	96.5415	-	DUF2298 family protein
250	HQ_RS01320	472.962	322.421	962.751	-	uncharacterized protein
251	HQ_RS01325	585.932	468.811	5174.02	rpl42e	50S ribosomal protein L42e
252	HQ_RS01330	459.205	440.442	2240.98	rps27e	30S ribosomal protein S27e
253	HQ_RS01335	495.414	499.902	488.036	tif2a	translation initiation factor aIF-2 alpha subunit
254	HQ_RS01340	431.076	441.655	262.426	nop10	tRNA/rRNA pseudouridine synthase complex protein Nop10
255	HQ_RS01345	417.903	382.282	436.781	-	PAC2 family protein
256	HQ_RS01350	411.671	377.347	135.369	-	uncharacterized protein
257	HQ_RS01355	410.08	370.183	99.3443	phzF	PhzF family protein
258	HQ_RS01360	433.423	366.29	52.1575	gptA2	probable phosphoribosyltransferase
259	HQ_RS01365	408.793	318.417	24.2408	-	auxin permease family transport protein
260	HQ_RS01370	458.692	382.69	64.954	mtaP	5'-methylthioadenosine phosphorylase MtaP
261	HQ_RS01375	428.426	404.198	121.098	scpA	chromosome segregation and condensation protein ScpA
262	HQ_RS01380	439.833	456.511	166.102	smc	chromosome segregation protein Smc
263	HQ_RS01385	652.288	475.442	2425.83	-	uncharacterized protein
264	HQ_RS01390	522.1	464.711	184.836	gatB	aspartyl/glutamyl-tRNA(Asn/Gln) amidotransferase subunit B
265	HQ_RS01395	410.568	463.108	232.362	topA2	DNA topoisomerase 1
266	HQ_RS01400	725.283	833.788	2079.53	cspA1	cold shock protein
267	HQ_RS01405	445.693	438.212	412.323	pcrB	(S)-3-O-geranylgeranylglyceryl phosphate synthase 1
268	HQ_RS01410	452.795	430.733	473.116	aspS	aspartate--tRNA ligase
269	HQ_RS01415	343.755	353.949	339.66	-	pantoate kinase
270	HQ_RS01420	413.867	373.209	165.061	-	4-phosphopantoate--beta-alanine ligase
271	HQ_RS01430	449.291	502.377	490.548	-	glutathione S-transferase
272	HQ_RS01435	345.591	424.414	4487.66	thi4	thiamine thiazole synthase
273	HQ_RS01440	395.65	413.396	126.487	thiN	HTH domain protein / thiamine-phosphate synthase
274	HQ_RS01445	367.743	441.761	108.259	dcd1	dCTP deaminase (dUMP-forming)
275	HQ_RS01450	432.633	399.293	500.006	pth	peptidyl-tRNA hydrolase
276	HQ_RS01455	472.527	443.998	136.438	-	sensor box histidine kinase
277	HQ_RS01460	417.483	430.148	75.2208	truD	tRNA pseudouridine(13) synthase TruD
278	HQ_RS01465	370.888	419.554	98.4446	-	DUF2103 family protein
279	HQ_RS01470	600.204	404.262	4257.48	rpl43e	50S ribosomal protein L43e
280	HQ_RS01475	643.216	464.706	1934	-	uncharacterized protein
281	HQ_RS14425	432.088	408.514	250.683	-	uncharacterized protein
282	HQ_RS01485	458.291	528.707	645.504	pfdB	prefoldin beta subunit
283	HQ_RS01490	365.504	461.83	448.919	-	DUF3194 family protein
284	HQ_RS01495	416.239	403.163	123.448	-	DUF2070 family protein
285	HQ_RS01500	374.321	442.443	514.467	guaAa1	GMP synthase (glutamine-hydrolyzing) subunit A
286	HQ_RS01505	425.349	394.912	464.23	-	uncharacterized protein
287	HQ_RS01510	470.938	353.822	42.1163	-	DUF192 family protein
288	HQ_RS01515	357.484	435.675	1511.58	leuA2	2-isopropylmalate synthase / (R)-citramalate synthase
289	HQ_RS01520	514.471	397.753	127.483	-	uncharacterized protein
290	HQ_RS01530	327.322	385.136	40.4173	-	uncharacterized protein
291	HQ_RS01535	457.594	458.71	194.076	-	ABC-type transport system ATP-binding protein
292	HQ_RS01540	475.402	483.717	43.2708	-	ABC-type transport system permease protein
293	HQ_RS01545	317.597	422.133	134.818	-	uncharacterized protein
294	HQ_RS01550	353.509	501.71	117.23	phr1	deoxyribodipyrimidine photolyase
295	HQ_RS01555	401.973	463.869	251.728	npdG	F420H2:NADP oxidoreductase
296	HQ_RS01560	572.399	441.722	394.377	hisE	phosphoribosyl-ATP pyrophosphatase
297	HQ_RS01565	495.494	397.266	149.322	pdxT	pyridoxine biosynthesis protein glutaminase component
298	HQ_RS01570	646.836	491.642	607.444	secG	protein translocase subunit SecG
299	HQ_RS01575	339.529	492.023	109.729	-	uncharacterized protein
300	HQ_RS01580	443.29	499.787	109.677	-	uncharacterized protein
301	HQ_RS01585	372.913	445.715	101.152	-	uncharacterized protein
302	HQ_RS01590	310.102	395.67	37.9795	-	uncharacterized protein
303	HQ_RS01595	260.531	402.683	257.709	dppF1	ABC-type transport system ATP-binding protein (probable substrate dipeptide/oligopeptide)
304	HQ_RS01600	254.778	330.488	74.5811	dppD1	ABC-type transport system ATP-binding protein (probable substrate dipeptide/oligopeptide)
305	HQ_RS01605	251.565	344.705	18.9422	dppC1	ABC-type transport system permease protein (probable substrate dipeptide/oligopeptide)
306	HQ_RS01610	235.926	369.795	41.9568	dppB1	ABC-type transport system permease protein (probable substrate dipeptide/oligopeptide)
307	HQ_RS01615	292.752	376.04	220.941	dppA1	ABC-type transport system periplasmic substrate-binding protein (probable substrate dipeptide/oligopeptide)
308	HQ_RS01620	326.675	327.173	37.4153	-	uncharacterized protein
309	HQ_RS01625	243.899	357.384	32.6532	-	UspA domain protein
310	HQ_RS01630	202.408	296.207	47.5232	cat2	transport protein (probable substrate cationic amino acids)
311	HQ_RS01635	211.032	307.035	45.8979	trkA2	TrkA domain protein
312	HQ_RS01640	245.398	348.361	121.778	-	Lrp/AsnC family transcription regulator / TrkA domain protein
313	HQ_RS01645	330.879	449.926	18.818	-	IS200-type transposase HqIRS90
314	HQ_RS01655	414.38	435.286	95.7028	act1	acyl-CoA thioester hydrolase
315	HQ_RS01660	484.81	393.838	155.822	-	uncharacterized protein
316	HQ_RS01665	547.795	399.829	142.621	-	uncharacterized protein
317	HQ_RS01670	738.075	489.577	493.766	trxA1	thioredoxin
318	HQ_RS14430	669.929	557.787	1598.94	-	uncharacterized protein
319	HQ_RS01680	314.791	306.014	181.146	-	uncharacterized protein
320	HQ_RS01685	315.466	376.884	72.0053	-	uncharacterized protein
321	HQ_RS01690	332.499	311.119	38.9547	-	uncharacterized protein
322	HQ_RS01695	341.648	319.177	119.956	-	type II/IV secretion system ATPase protein
323	HQ_RS01700	322.319	323.657	54.1297	-	type II/IV secretion system transmembrane protein
324	HQ_RS01705	278.766	325.965	35.2389	-	uncharacterized protein
325	HQ_RS14165	369.708	338.585	57.5043	-	uncharacterized protein
326	HQ_RS01715	367.8	319.335	88.7798	-	uncharacterized protein
327	HQ_RS14170	405.381	323.883	83.1213	-	uncharacterized protein
328	HQ_RS01725	440.724	346.463	34.8965	-	uncharacterized protein
329	HQ_RS01730	399.806	467.314	594.314	tif2c	translation initiation factor aIF-2 gamma subunit
330	HQ_RS01735	470.23	464.233	468.624	-	DUF188 family protein
331	HQ_RS01740	477.451	541.211	538.851	rpoE1	DNA-directed RNA polymerase subunit E
332	HQ_RS01745	581.487	589.372	314.173	spt4	transcription elongation factor Spt4
333	HQ_RS01750	357.156	413.779	171.838	-	UPF0218 family protein
334	HQ_RS01755	534.496	442.962	664.629	-	uncharacterized protein
335	HQ_RS01760	391.344	371.593	103.354	kae1	KEOPS complex subunit Kae1/Bud32
336	HQ_RS01765	449.568	394.303	534.062	-	uncharacterized protein
337	HQ_RS01770	530.839	377.243	283.236	ham1	non-canonical purine NTP pyrophosphatase
338	HQ_RS01775	349.583	364.304	130.658	-	uncharacterized protein
339	HQ_RS01780	397.961	408.088	128.655	trkA3	TrkA domain protein
340	HQ_RS01785	423.977	417.856	134.903	-	cell surface glycoprotein
341	HQ_RS01795	506.237	373.969	64.7363	-	uncharacterized protein
342	HQ_RS01800	385.066	432.878	117.152	ilvA1	threonine ammonia-lyase
343	HQ_RS01805	436.104	465.824	767.482	citZ	citrate synthase
344	HQ_RS01810	385.203	400.231	167.187	pchB	PhoU/TrkA-C domain protein
345	HQ_RS01815	383.579	375.557	286.023	-	uncharacterized protein
346	HQ_RS01820	366.411	380.699	137.463	-	AstE family protein
347	HQ_RS14440	133.28	169.746	743.717	-	uncharacterized protein
348	HQ_RS01835	310.122	848.169	549.067	-	IS1341-type transposase
349	HQ_RS01840	356.045	442.068	346.95	pimT	protein-L-isoaspartate O-methyltransferase
350	HQ_RS01845	498.637	474.525	210.985	-	UCP015877 family protein
351	HQ_RS01850	396.078	412.878	148.697	pepB2	aminopeptidase (homolog to leucyl aminopeptidase / aminopeptidase T)
352	HQ_RS01855	442.142	436.759	126.03	gap1	glyceraldehyde-3-phosphate dehydrogenase (NAD(P)) (phosphorylating)
353	HQ_RS01865	459.177	368.783	91.6581	-	uncharacterized protein
354	HQ_RS01870	377.321	440.476	105.625	-	peptidase M24 family protein
355	HQ_RS01875	428.073	440.307	352.352	uvrD1	repair helicase UvrD
356	HQ_RS01880	473.861	396.944	91.6581	-	small CPxCG-related zinc finger protein
357	HQ_RS01885	359.167	259.414	34.0073	-	uncharacterized protein
358	HQ_RS01890	410.758	360.504	57.9809	cxp	metal-dependent carboxypeptidase
359	HQ_RS01895	357.694	363.228	81.1706	-	peptidase M20 family protein (homolog to succinyl-diaminopimelate desuccinylase)
360	HQ_RS01900	379.733	496.311	180.282	-	arNOG04375 family protein (homolog to PilT-type ATPase)
361	HQ_RS01905	457.503	456.858	263.88	-	NP_1176A family transcription regulator
362	HQ_RS01910	368.337	421.911	849.637	-	uncharacterized protein
363	HQ_RS01915	480.813	463.675	481.986	-	ABC-type transport system ATP-binding protein
364	HQ_RS01920	433.056	390.702	366.906	-	UspA domain protein
365	HQ_RS01925	320.331	282.776	97.441	-	uncharacterized protein
366	HQ_RS01930	494.887	452.848	623.808	amzA	archaemetzincin
367	HQ_RS01935	438.794	376.04	1135.92	-	UPF0146 family protein
368	HQ_RS01940	488.698	398.152	137.54	-	HAD superfamily hydrolase
369	HQ_RS01945	522.485	411.41	180.73	-	beta-lactamase domain protein
370	HQ_RS01950	650.869	999.409	22222.8	-	uncharacterized protein
371	HQ_RS01955	314.298	379.457	95.0778	-	UPF0215 family protein
372	HQ_RS01960	311.345	401.636	62.3529	udg	uracil-DNA glycosylase
373	HQ_RS01965	419.853	411.418	101.215	phnE1	ABC-type transport system permease protein (probable substrate phosphate/phosphonate)
374	HQ_RS01970	402.189	407.693	89.6691	phnC1	ABC-type transport system ATP-binding protein (probable substrate phosphate/phosphonate)
375	HQ_RS01975	432.038	356.866	446.775	phnD1	ABC-type transport system periplasmic substrate-binding protein (probable substrate phosphate/phosphonate)
376	HQ_RS01980	351.179	379.07	202.963	hisH	imidazoleglycerol-phosphate synthase subunit HisH
377	HQ_RS01985	412.209	342.586	208.278	pheA	prephenate dehydratase
378	HQ_RS01990	372.74	374.112	181.559	ala	alanine dehydrogenase
379	HQ_RS01995	558.324	777.731	802.853	ths2	thermosome subunit 2
380	HQ_RS02000	560.101	955.275	12972.5	cspA2	cold shock protein
381	HQ_RS02005	428.973	363.297	82.6311	-	VanZ family protein
382	HQ_RS02010	368.854	385.88	438.386	nucS	endonuclease NucS
383	HQ_RS02015	400.306	432.988	494.838	rpl16	50S ribosomal protein L16
384	HQ_RS02020	521.776	371.136	130.899	-	RimK family protein
385	HQ_RS02025	608.469	483.845	382.542	hsp20A	Hsp20-type molecular chaperone
386	HQ_RS02030	455.33	535.94	818.04	gap2	glyceraldehyde-3-phosphate dehydrogenase (NAD) (phosphorylating)
387	HQ_RS02035	510.602	462.231	324.947	pgk	phosphoglycerate kinase
388	HQ_RS02040	471.987	462.655	336.304	ribE	riboflavin synthase
389	HQ_RS14445	405.732	405.508	124.809	-	uncharacterized protein
390	HQ_RS02045	472.895	416.861	65.5863	-	PrsW family protein
391	HQ_RS02050	432.924	370.745	116.529	aubA	RNA-binding protein AU-1
392	HQ_RS02055	386.265	392.993	236.344	act2	acyl-CoA thioester hydrolase
393	HQ_RS02060	469.781	359.528	553.642	-	uncharacterized protein
394	HQ_RS02065	390.184	305.921	76.4028	-	uncharacterized protein
395	HQ_RS02070	351.66	338.597	117.725	parA1	ParA domain protein
396	HQ_RS02075	364.002	326.522	146.534	cbiP	adenosylcobyric acid synthase
397	HQ_RS02080	481.912	401.787	165.89	cobA	cob(I)alamin adenosyltransferase
398	HQ_RS02085	403.297	358.299	55.0292	cbiZ	adenosylcobinamide amidohydrolase
399	HQ_RS02090	341.803	339.096	104.875	cobD	L-threonine-O-3-phosphate decarboxylase
400	HQ_RS02095	333.071	341.664	108.371	cobT	nicotinate-nucleotide-dimethylbenzimidazole phosphoribosyltransferase
401	HQ_RS02100	368.843	385.085	149.458	cobY	adenosylcobinamide-phosphate guanylyltransferase
402	HQ_RS02105	334.589	365.966	60.6655	cobS	adenosylcobinamide-GDP ribazoletransferase
403	HQ_RS02110	329.101	370.248	109.973	cbiB	adenosylcobinamide-phosphate synthase
404	HQ_RS02115	382.001	342.802	76.4407	-	HAD superfamily hydrolase
405	HQ_RS02120	484.654	370.56	457.001	-	DZR domain protein
406	HQ_RS02125	518.553	1211.35	23277.6	-	CopG domain protein
407	HQ_RS02130	497.654	873.063	5323.67	ftsZ2	cell division protein FtsZ, type II
408	HQ_RS02135	360.172	375.191	215.266	-	probable S-adenosylmethionine-dependent methyltransferase
409	HQ_RS02140	485.095	422.584	380.141	apn1	endonuclease IV
410	HQ_RS02145	344.792	382.617	54.4044	aldH1	aldehyde dehydrogenase
411	HQ_RS02150	321.412	288.702	36.6815	-	uncharacterized protein
412	HQ_RS02155	456.706	422.051	185.224	rio2	RIO-type serine/threonine protein kinase Rio2
413	HQ_RS02160	373.939	412.934	71.5933	-	ABC-type transport system ATP-binding protein (probable substrate sulfate/thiosulfate/molybdate)
414	HQ_RS02165	372.857	417.34	140.266	-	ABC-type transport system permease protein (probable substrate sulfate/thiosulfate/molybdate)
415	HQ_RS02170	415.395	410.671	168.84	-	ABC-type transport system periplasmic substrate-binding protein (probable substrate sulfate/thiosulfate/molybdate)
416	HQ_RS02175	367.089	499.544	841.131	rpl15e	50S ribosomal protein L15e
417	HQ_RS02180	415.262	448.912	109.923	ubaA	SAMP-activating enzyme E1
418	HQ_RS02185	382.593	421.702	79.2261	menA2	prenyltransferase (homolog to 1,4-dihydroxy-2-naphthoate octaprenyltransferase)
419	HQ_RS02190	454.164	463.905	76.8267	-	uncharacterized protein
420	HQ_RS02195	731.675	482.71	324.812	-	uncharacterized protein
421	HQ_RS02200	491.483	479.147	917.014	-	DUF1486 family protein
422	HQ_RS02205	381.524	399.668	642.454	-	CBS domain protein
423	HQ_RS02210	514.144	466.875	260.442	potA1	ABC-type transport system ATP-binding protein (probable substrate spermidine/putrescine)
424	HQ_RS02215	558.965	417.614	197.168	potB1	ABC-type transport system permease protein (probable substrate spermidine/putrescine)
425	HQ_RS02220	529.35	445.455	88.5032	potC1	ABC-type transport system permease protein (probable substrate spermidine/putrescine)
426	HQ_RS02225	446.868	460.107	379.169	potD1	ABC-type transport system periplasmic substrate-binding protein (probable substrate spermidine/putrescine)
427	HQ_RS02235	383.974	372.135	15.3304	-	uncharacterized protein
428	HQ_RS02240	350.347	391.587	146.573	rpa2	replication protein A
429	HQ_RS02245	304.242	375.301	1108.48	hstA	archaeal histone
430	HQ_RS02250	333.067	336.746	224.444	hda1	HdaI-type histone deacetylase
431	HQ_RS02255	361.218	374.533	139.688	cca	tRNA adenylyltransferase, CCA-adding
432	HQ_RS02270	472.722	403.93	306.333	-	DUF457 family protein
433	HQ_RS02275	501.259	334.383	132.091	-	uncharacterized protein
434	HQ_RS02280	595.433	395.452	114.214	-	uncharacterized protein
435	HQ_RS02285	362.588	523.531	1841.25	-	TRAP-type transport system periplasmic substrate-binding protein
436	HQ_RS02290	597.243	437.925	113.56	-	TRAP-type transport system protein small subunit
437	HQ_RS02295	454.029	392.932	100.501	-	TRAP-type transport system permease protein
438	HQ_RS02300	392.563	386.786	113.097	phr3	deoxyribodipyrimidine photolyase
439	HQ_RS02305	442.005	427.092	117.338	-	uncharacterized protein
440	HQ_RS02310	384.048	427.397	222.34	-	UPF0047 family protein
441	HQ_RS02315	374.986	403.035	229.559	adkA	adenylate kinase (ATP-AMP transphosphorylase),archaeal-type
442	HQ_RS02320	570.288	491.048	554.992	-	uncharacterized protein
443	HQ_RS02325	420.084	443.489	240.095	-	FNT family transport protein
444	HQ_RS02330	272.904	417.807	184.019	-	uncharacterized protein
445	HQ_RS02335	376.831	372.135	203.213	-	uncharacterized protein
446	HQ_RS02340	554.77	447.884	144.202	-	uncharacterized protein
447	HQ_RS02345	483.754	420.122	94.8419	kdgK	2-keto-3-deoxygluconate kinase
448	HQ_RS02350	442.227	465.892	148.682	mutL1	DNA mismatch repair protein MutL
449	HQ_RS02355	397.491	436.792	105.843	-	NUDIX family hydrolase
450	HQ_RS02360	483.339	438.648	445.338	-	uncharacterized protein
451	HQ_RS02365	495.581	424.911	612.498	-	uncharacterized protein
452	HQ_RS02370	364.384	349.9	61.932	mutS1	DNA mismatch repair protein MutS
453	HQ_RS02375	371.507	278.212	84.2974	-	probable oxidoreductase (short-chain dehydrogenase family)
454	HQ_RS02380	377.491	361.125	130.771	-	succinylglutamate desuccinylase / aspartoacylase family protein
455	HQ_RS02385	387.675	425.475	85.137	-	uncharacterized protein
456	HQ_RS02390	359.473	396.327	318.73	purT	phosphoribosylglycinamide formyltransferase 2
457	HQ_RS02395	441.613	449.316	602.512	suhB2	probable NAD kinase / phosphatase (homolog to bifunctional inositol monophosphatase / fructose 1,6-bisphosphate)
458	HQ_RS02400	326.084	290.16	114.877	ridA2	enamine/imine deaminase
459	HQ_RS02405	347.11	347.367	132.016	-	major facilitator superfamily transport protein
460	HQ_RS02410	324.44	442.423	123.088	pstB	ABC-type transport system ATP-binding protein (probable substrate phosphate)
461	HQ_RS02415	341.978	418.527	104.199	pstA	ABC-type transport system permease protein (probable substrate phosphate)
462	HQ_RS02420	333.929	408.775	166.952	pstC	ABC-type transport system permease protein (probable substrate phosphate)
463	HQ_RS02425	351.995	532.801	353.507	pstS	ABC-type transport system periplasmic substrate-binding protein (probable substrate phosphate)
464	HQ_RS02430	282.043	291.368	96.8793	-	uncharacterized protein
465	HQ_RS02440	371.834	339.554	131.245	gptA1	probable phosphoribosyltransferase
466	HQ_RS02445	433.036	387.814	144.327	rbsK	ribokinase
467	HQ_RS02450	391.584	364.306	127.83	-	uncharacterized protein
468	HQ_RS02455	450.634	391.778	34.9434	-	uncharacterized protein
469	HQ_RS02460	360.112	422.775	131.544	dppF2	ABC-type transport system ATP-binding protein (probable substrate dipeptide/oligopeptide)
470	HQ_RS02465	365.34	405.782	305.865	dppD2	ABC-type transport system ATP-binding protein (probable substrate dipeptide/oligopeptide)
471	HQ_RS02470	349.708	381.347	122.761	dppC2	ABC-type transport system permease protein (probable substrate dipeptide/oligopeptide)
472	HQ_RS02475	472.323	443.652	68.257	dppB2	ABC-type transport system permease protein (probable substrate dipeptide/oligopeptide)
473	HQ_RS02480	528.096	463.298	159.959	dppA2	ABC-type transport system periplasmic substrate-binding protein (probable substrate dipeptide/oligopeptide)
474	HQ_RS02485	181.946	298.992	160.188	dppF3	ABC-type transport system ATP-binding protein (probable substrate dipeptide/oligopeptide)
475	HQ_RS02490	200.666	280.746	295.4	dppD3	ABC-type transport system ATP-binding protein (probable substrate dipeptide/oligopeptide)
476	HQ_RS02495	187.414	280.331	34.704	dppC3	ABC-type transport system permease protein (probable substrate dipeptide/oligopeptide)
477	HQ_RS02500	145.952	239.295	66.601	dppB3	ABC-type transport system permease protein (probable substrate dipeptide/oligopeptide)
478	HQ_RS02505	166.786	243.781	48.6839	dppA3	ABC-type transport system periplasmic substrate-binding protein (probable substrate dipeptide/oligopeptide)
479	HQ_RS02510	373.117	327.252	84.4601	-	major facilitator superfamily transport protein
480	HQ_RS02515	367.185	348.382	82.1486	ggt	gamma-glutamyltransferase
481	HQ_RS02520	362.101	399.185	81.1296	aglD	glycosyltransferase AglD
482	HQ_RS02525	546.115	424.962	97.1759	-	uncharacterized protein
483	HQ_RS02530	516.113	482.068	390.073	-	HTH domain protein
484	HQ_RS02535	521.315	769.819	553.319	-	stomatin family protein
485	HQ_RS02540	381.953	404.474	136.633	-	ABC-type transport system ATP-binding protein
486	HQ_RS02545	451.104	394.793	194.598	-	ABC-type transport system permease protein
487	HQ_RS02550	403.313	404.159	339.848	kdgA	2-dehydro-3-deoxy-phosphogluconate aldolase, bacterial-type
488	HQ_RS02555	361.318	398.205	100.687	-	DUF304 domain protein
489	HQ_RS02560	377.802	387.276	216.649	-	DUF304 domain protein
490	HQ_RS02565	488.993	408.352	46	-	uncharacterized protein
491	HQ_RS02570	456.839	393.425	110.587	-	uncharacterized protein
492	HQ_RS02575	430.964	367.136	119.06	-	DUF2071 family protein
493	HQ_RS02580	472.264	446.658	3683.18	-	uncharacterized protein
494	HQ_RS02585	506.464	413.115	965.802	-	uncharacterized protein
495	HQ_RS02590	536.121	467.928	457.611	srp19	signal recognition particle 19K protein
496	HQ_RS02595	532.745	347.113	465.765	gar1	tRNA/rRNA pseudouridine synthase complex protein Gar1
497	HQ_RS02600	518.709	353.51	97.07	-	DUF1119 family protein
498	HQ_RS02605	504.704	364.398	120.551	-	DUF88 family protein
499	HQ_RS02610	431.39	362.056	218.772	dapA	4-hydroxy-tetrahydrodipicolinate synthase
500	HQ_RS02615	391.084	357.218	131.049	dapB	4-hydroxy-tetrahydrodipicolinate reductase
501	HQ_RS02620	390.055	397.003	330.77	dapD	2,3,4,5-tetrahydropyridine-2,6-dicarboxylate N-succinyltransferase
502	HQ_RS02625	355.39	409.865	209.831	lysA	diaminopimelate decarboxylase
503	HQ_RS02630	375.764	431.157	205.692	dapF	diaminopimelate epimerase
504	HQ_RS02635	346.203	391.44	104.075	dapE	succinyl-diaminopimelate desuccinylase
505	HQ_RS02640	359.681	381.027	539.155	rnp3	ribonuclease P protein component 3
506	HQ_RS02645	409.533	428.853	162.92	-	probable S-adenosylmethionine-dependent methyltransferase
507	HQ_RS02650	388.378	456.616	240.989	rnp2	ribonuclease P protein component 2
508	HQ_RS02655	439.36	522.573	1020.71	psmA1	proteasome alpha subunit
509	HQ_RS02660	612.492	497.598	591.871	rpc34	probable transcription factor (homolog to RNA polymerase III subunit RPC34)
510	HQ_RS02665	472.584	391.444	245.286	-	NRDE domain protein
511	HQ_RS02670	600.209	520.583	483.684	-	HTH domain protein
512	HQ_RS02675	418.504	457.151	422.684	-	FAD-dependent oxidoreductase (homolog to geranylgeranyl reductase)
513	HQ_RS02685	513.837	367.28	33.1894	acyP	acylphosphatase
514	HQ_RS02690	570.434	339.203	107.543	-	uncharacterized protein
515	HQ_RS02695	325.604	311.768	166.26	mvaD	phosphomevalonate decarboxylase
516	HQ_RS02700	350.319	300.215	47.4798	ndh1	probable NADH dehydrogenase
517	HQ_RS02705	329.259	339.374	1195.2	mgsA	methylglyoxal synthase
518	HQ_RS02710	436.268	326.889	468.801	-	DUF371 family protein
519	HQ_RS02715	554.302	538.38	673.309	-	uncharacterized protein
520	HQ_RS02720	400.554	331.533	114.039	-	DUF373 family protein
521	HQ_RS02725	430.993	315.868	266.588	-	uncharacterized protein
522	HQ_RS02730	483.747	393.132	167.939	-	probable oxidoreductase (aldo-keto reductase family protein)
523	HQ_RS02735	424.113	381.663	282.612	-	FAD-dependent oxidoreductase (homolog to geranylgeranyl reductase)
524	HQ_RS02740	457.968	459.384	734.858	korB	oxoglutarate--ferredoxin oxidoreductase beta subunit
525	HQ_RS02745	439.503	434.434	788.12	korA	oxoglutarate--ferredoxin oxidoreductase alpha subunit
526	HQ_RS02750	354.736	318.45	169.066	-	FAD-dependent oxidoreductase
527	HQ_RS02755	519.469	524.011	707.031	acs1	acyl-CoA synthetase
528	HQ_RS02760	384.919	444.474	72.3318	-	RND superfamily permease
529	HQ_RS02765	398.16	420.629	52.3388	-	uncharacterized protein
530	HQ_RS02770	397.748	499.01	570.598	-	NP_1176A family transcription regulator
531	HQ_RS02775	445.143	466.692	46.204	-	RND superfamily permease
532	HQ_RS02780	414.212	455.033	66.1031	-	uncharacterized protein
533	HQ_RS02785	513.614	637.655	959.651	pan2	proteasome-activating nucleotidase
534	HQ_RS02790	533.713	479.545	177.56	nthA	endonuclease III
535	HQ_RS02795	475.993	364.107	121.246	-	uncharacterized protein
536	HQ_RS02800	387.742	330.142	157.574	-	uncharacterized protein
537	HQ_RS02805	420.193	441.81	1382.71	hcp1	halocyanin
538	HQ_RS02810	594.493	563.024	1313.12	-	uncharacterized protein
539	HQ_RS02815	425.005	511.263	911.302	petB	cytochrome bc1 complex cytochrome b subunit
540	HQ_RS02820	429.127	444.318	421.673	petD	cytochrome bc1 complex cytochrome b/c subunit
541	HQ_RS02825	495.009	442.932	109.943	-	uncharacterized protein
542	HQ_RS02830	514.589	465.169	349.109	-	uncharacterized protein
543	HQ_RS02835	420.84	399.486	206.766	-	uncharacterized protein
544	HQ_RS02840	360.091	360.498	367.276	-	alpha/beta hydrolase fold protein
545	HQ_RS02845	504.493	424.746	435.465	-	MTH865 family protein
546	HQ_RS02850	354.438	376.816	314.873	hcp2	halocyanin
547	HQ_RS02855	336.746	368.277	65.9251	gth3	probable glycosyltransferase, type 1
548	HQ_RS02860	376.568	343.723	19.7355	-	uncharacterized protein
549	HQ_RS02865	506.391	406.712	146.202	-	DUF420 family protein
550	HQ_RS02870	427.497	396.328	60.5212	gldA	glycerol-1-phosphate dehydrogenase (NAD(P))
551	HQ_RS02875	512.16	372.455	69.0142	-	LysE family transport protein
552	HQ_RS02880	436.984	345.049	126.566	-	uncharacterized protein
553	HQ_RS02885	360.558	325.111	146.529	sirR1	SirR/DtxR family transcription regulator SirR
554	HQ_RS02890	326.164	297.545	240.942	thrC2	threonine synthase
555	HQ_RS02895	342.151	316.121	62.9254	-	amine oxidase family protein
556	HQ_RS02900	309.251	261.249	508.008	-	probable short chain dehydrogenase/reductase
557	HQ_RS02905	278.013	234.659	234.46	-	uncharacterized protein
558	HQ_RS02910	511.183	370.417	574.032	-	probable phosphoesterase
559	HQ_RS02915	360.407	329.105	107.839	-	arNOG05395 family transcription regulator
560	HQ_RS02920	428.114	345.102	144.801	dnaJ2	DnaJ N-terminal domain protein
561	HQ_RS02925	385.84	372.188	397	ppsA1	phosphoenolpyruvate synthase
562	HQ_RS02930	521.664	447.512	141.982	-	uncharacterized protein
563	HQ_RS02935	484.248	428.52	40.5144	-	uncharacterized protein
564	HQ_RS02940	387.872	441.656	155.215	metS	methionine--tRNA ligase
565	HQ_RS02945	318.11	385.95	169.086	pykA	pyruvate kinase
566	HQ_RS02950	441.728	376.799	130.682	-	uncharacterized protein
567	HQ_RS02955	382.925	422.139	173.085	-	uncharacterized protein
568	HQ_RS02960	470.355	401.067	190.331	-	uncharacterized protein
569	HQ_RS02965	393.422	415.323	500.12	ctaB	protoheme IX geranylgeranyltransferase
570	HQ_RS02970	406.014	409.366	471.274	coxB	cox-type terminal oxidase subunit II
571	HQ_RS02975	401.823	383.412	200.031	ribL	FAD synthase
572	HQ_RS02980	351.374	370.503	162.688	-	JAB domain protein
573	HQ_RS02985	403	467.959	361.887	-	DHH/RecJ family phosphoesterase
574	HQ_RS02990	381.362	490.566	766.891	-	nitroreductase family protein
575	HQ_RS02995	368.96	402.675	35.2668	-	phospholipase D domain protein
576	HQ_RS03000	385.772	416.031	267.006	-	HEAT-PBS family protein
577	HQ_RS03005	355.885	328.713	105.556	-	ABC-type transport system periplasmic substrate-binding protein (probable substrate iron/cobalamin)
578	HQ_RS03010	593.507	740.649	1408.42	dpsA	ferritin
579	HQ_RS03015	366.314	376.225	4737.64	-	uncharacterized protein
580	HQ_RS03020	362.867	376.066	203.705	-	uncharacterized protein
581	HQ_RS03025	515.258	324.051	184.174	-	acetyl-CoA C-acetyltransferase small subunit
582	HQ_RS03030	435.366	378.155	126.49	acaB1	acetyl-CoA C-acetyltransferase catalytic subunit
583	HQ_RS03035	390.473	421.634	51.2914	-	uncharacterized protein
584	HQ_RS03045	476.534	535.092	438.267	trxB1	thioredoxin-disulfide reductase
585	HQ_RS03050	542.081	436.498	99.9808	-	uncharacterized protein
586	HQ_RS03060	55.6928	80.1745	82.9864	-	uncharacterized protein
587	HQ_RS03065	51.3885	60.1952	132.367	-	peptidase S26 domain protein
588	HQ_RS03070	58.4923	62.1808	54.3416	-	probable cell surface glycoprotein
589	HQ_RS14175	9.95506	14.988	46.503	-	uncharacterized protein
590	HQ_RS14180	19.7997	13.3359	134.193	-	uncharacterized protein
591	HQ_RS03085	106.467	90.8625	76.3611	-	uncharacterized protein
592	HQ_RS03090	130.725	101.515	90.8608	-	uncharacterized protein
593	HQ_RS03095	479.772	495.811	156.048	-	probable S-adenosylmethionine-dependent methyltransferase
594	HQ_RS03100	493.401	436.177	128.819	-	uncharacterized protein
595	HQ_RS03105	422.787	433.619	272.168	-	uncharacterized protein
596	HQ_RS03110	370.221	430.51	78.2424	dph5	diphthine synthase
597	HQ_RS03115	399.464	433.016	173.456	artA	archaeosortase A
598	HQ_RS03120	446.788	487.803	347.76	-	glyoxalase domain protein
599	HQ_RS03125	457.403	448.393	107.138	-	TIGR04206 family protein
600	HQ_RS03130	395.168	447.321	308.281	drg	GTP-binding protein Drg
601	HQ_RS03135	629.857	590.455	594.192	-	uncharacterized protein
602	HQ_RS03140	493.471	499.579	119.239	-	uncharacterized protein
603	HQ_RS03145	551.128	434.931	620.549	-	uncharacterized protein
604	HQ_RS03150	516.744	531.166	662.17	coxA	cox-type terminal oxidase subunit I
605	HQ_RS03155	521.953	440.732	154.655	-	uncharacterized protein
606	HQ_RS03160	473.186	456.265	448.402	-	UspA domain protein
607	HQ_RS03165	483.534	548.015	161.917	trxA2	thioredoxin
608	HQ_RS03170	499.886	581.423	194.383	livF1	ABC-type transport system ATP-binding protein (probable substrate branched-chain amino acids)
609	HQ_RS03175	418.386	532.847	165.054	livG1	ABC-type transport system ATP-binding protein (probable substrate branched-chain amino acids)
610	HQ_RS03180	425.152	542.402	228.245	livM1	ABC-type transport system permease protein (probable substrate branched-chain amino acids)
611	HQ_RS03185	445.611	500.146	319.88	livH1	ABC-type transport system permease protein (probable substrate branched-chain amino acids)
612	HQ_RS03190	427.534	864.063	1232.59	livJ1	ABC-type transport system periplasmic substrate-binding protein (probable substrate branched-chain amino acids)
613	HQ_RS03195	377.644	407.106	282.049	-	GNAT family acetyltransferase
614	HQ_RS03200	461.521	510.983	388.845	-	uncharacterized protein
615	HQ_RS03205	515.28	479.355	68.3982	dsbG1	probable disulfide bond formation protein
616	HQ_RS03210	433.444	363.406	68.6873	-	uncharacterized protein
617	HQ_RS03220	412.657	399.102	151.022	trm5	tRNA (guanine(37)-N(1))-methyltransferase
618	HQ_RS03225	472.628	515.419	526.49	tfbA3	transcription initiation factor TFB
619	HQ_RS03230	391.561	404.693	62.7797	btuD	ABC-type transport system ATP-binding protein (probable substrate cobalamin)
620	HQ_RS03235	344.184	374.887	36.5189	btuC	ABC-type transport system permease protein (probable substrate cobalamin)
621	HQ_RS03240	420.794	389.993	460.995	btuF	ABC-type transport system periplasmic substrate-binding protein (probable substrate cobalamin)
622	HQ_RS03245	449.577	395.244	128.9	trxA3	thioredoxin
623	HQ_RS03250	509.05	428.882	87.324	-	uncharacterized protein
624	HQ_RS03255	365.341	422.584	46.5161	hel308b	ATP-dependent DNA helicase Hel308
625	HQ_RS03260	387.909	505.473	329.017	aspC2	pyridoxal phosphate-dependent aminotransferase (probable aspartate aminotransferase)
626	HQ_RS03265	335.91	423.938	261.56	ribH	6,7-dimethyl-8-ribityllumazine synthase
627	HQ_RS03270	339.943	390.463	96.297	-	TIGR03663 family protein
628	HQ_RS03275	344.495	454.386	94.9859	purK	5-(carboxyamino)imidazole ribonucleotide synthase
629	HQ_RS03280	421.679	417.518	342.711	purE1	N5-carboxyaminoimidazole ribonucleotide mutase
630	HQ_RS03285	370.121	565.862	1957.42	nuoA	NADH dehydrogenase-like complex subunit A
631	HQ_RS03290	396.067	602.253	1022.86	nuoB	NADH dehydrogenase-like complex subunit B
632	HQ_RS03295	395.321	522.186	548.729	nuoCD	NADH dehydrogenase-like complex subunit CD
633	HQ_RS03300	381.529	505.767	325.497	nuoH	NADH dehydrogenase-like complex subunit H
634	HQ_RS03305	503.368	452.59	460.088	nuoI	NADH dehydrogenase-like complex subunit I
635	HQ_RS03315	436.338	411.257	959.252	nuoJ1	NADH dehydrogenase-like complex subunit J1
636	HQ_RS03320	475.042	376.627	551.055	nuoJ2	NADH dehydrogenase-like complex subunit J2
637	HQ_RS03325	429.32	425.532	284.952	nuoK	NADH dehydrogenase-like complex subunit K
638	HQ_RS03330	416.381	386.967	184.312	nuoL	NADH dehydrogenase-like complex subunit L
639	HQ_RS03335	434.957	402.049	180.105	nuoM	NADH dehydrogenase-like complex subunit M
640	HQ_RS03340	368.576	325.056	113.027	nuoN	NADH dehydrogenase-like complex subunit N
641	HQ_RS03345	345.817	372.641	521.834	-	DHH/RecJ family phosphoesterase
642	HQ_RS03350	459.244	377.211	215.393	-	CBS/parB domain protein
643	HQ_RS03355	490.252	513.652	757.779	-	uncharacterized protein
644	HQ_RS03360	458.437	454.793	255.464	trxB2	thioredoxin-disulfide reductase
645	HQ_RS03365	379.888	349.228	144.753	-	DUF357 family protein
646	HQ_RS03370	446.298	434.698	142.347	cysS	cysteine--tRNA ligase
647	HQ_RS03375	415.596	384.774	43.4583	-	uncharacterized protein
648	HQ_RS03380	374.231	446.279	786.47	cbiX2	sirohydrochlorin cobaltochelatase
649	HQ_RS03385	375.115	446.761	349.761	-	uncharacterized protein
650	HQ_RS03390	450.122	405.476	385.702	-	uncharacterized protein
651	HQ_RS03395	539.564	556.527	593.486	-	UPF0434 family protein
652	HQ_RS03400	402.376	426.283	360.856	purA	adenylosuccinate synthase
653	HQ_RS03405	370.863	371.517	294.858	purNH	phosphoribosylglycinamide formyltransferase / phosphoribosylaminoimidazolecarboxamide formyltransferase
654	HQ_RS03410	398.601	377.536	171.969	purB	adenylosuccinate lyase
655	HQ_RS03415	414.081	400.991	149.033	gdh	glucose 1-dehydrogenase
656	HQ_RS03420	490.747	399.929	196.766	pyrE1	homolog to orotate phosphoribosyltransferase
657	HQ_RS03425	449.011	432.549	759.47	grx4	glutaredoxin
658	HQ_RS03430	520.463	550.246	996.842	-	uncharacterized protein
659	HQ_RS03435	376.333	324.923	45.7047	-	DUF4147 domain protein
660	HQ_RS03440	440.412	372.519	103.469	-	homolog to sulfate adenylyltransferase small subunit
661	HQ_RS03450	360.961	341.166	149.607	dph6	diphthamide biosynthesis protein Dph6
662	HQ_RS03455	614.534	448.471	179.203	graD1	sugar nucleotidyltransferase
663	HQ_RS03460	506.464	412.092	367.192	-	HTH domain protein
664	HQ_RS03465	572.029	443.582	535.515	apt1	purine phosphoribosyltransferase (adenine phosphoribosyltransferase, xanthine-guanine phosphoribosyltransferase)
665	HQ_RS03470	541.318	359.963	42.5899	pilA	pilin PilA
666	HQ_RS03475	353.48	463.241	251.739	mrpE	Mrp-type sodium/proton antiporter system subunit E
667	HQ_RS03480	427.091	468.023	130.47	mrpF	Mrp-type sodium/proton antiporter system subunit F
668	HQ_RS03485	379.432	461.807	62.5663	mrpG	Mrp-type sodium/proton antiporter system subunit G
669	HQ_RS03490	325.759	421.981	59.1152	mrpB1	Mrp-type sodium/proton antiporter system subunit B1
670	HQ_RS03495	448.052	405.461	73.553	mrpB2	Mrp-type sodium/proton antiporter system subunit B2
671	HQ_RS03500	401.368	483.372	51.8379	mrpC	Mrp-type sodium/proton antiporter system subunit C
672	HQ_RS03505	403.651	487.096	79.4965	mrpD3	Mrp-type sodium/proton antiporter system subunit D3
673	HQ_RS03510	416.137	472.626	232.656	mrpD1	Mrp-type sodium/proton antiporter system subunit D1
674	HQ_RS03515	478.112	456.067	118.697	mrpD2	Mrp-type sodium/proton antiporter system subunit D2
675	HQ_RS03520	369.611	419.202	343.556	coaBC	phosphopantothenoylcysteine decarboxylase / phosphopantothenate--cysteine ligase
676	HQ_RS03525	388.045	402.346	140.524	-	START domain protein
677	HQ_RS03530	375.5	440.513	222.37	trkA4	TrkA domain protein
678	HQ_RS03535	382.804	376.776	132.673	trkH	Trk-type transport system (probable substrate potassium)
679	HQ_RS03540	345.594	355.672	144.415	gatA	aspartyl/glutamyl-tRNA(Asn/Gln) amidotransferase subunit A
680	HQ_RS03545	457.109	367.673	253.131	gatC	aspartyl/glutamyl-tRNA(Asn/Gln) amidotransferase subunit C
681	HQ_RS03550	318.045	324.426	157.747	tfbA4	transcription initiation factor TFB
682	HQ_RS03555	333.079	357.735	120.873	-	NUDIX family hydrolase
683	HQ_RS03560	354.752	357.475	210.123	asnB	asparagine synthase (glutamine-hydrolyzing)
684	HQ_RS03565	277.736	402.829	446.263	-	PHP domain protein
685	HQ_RS03570	337.375	352.022	155.781	purL	phosphoribosylformylglycinamidine synthase subunit PurL
686	HQ_RS03575	447.267	346.776	142.524	hisF	imidazoleglycerol-phosphate synthase subunit HisF
687	HQ_RS03580	375.958	359.303	796.674	rpoL	DNA-directed RNA polymerase subunit L
688	HQ_RS03585	440.733	332.531	101.746	-	beta-lactamase domain protein
689	HQ_RS03590	499.063	479.089	438.669	-	uncharacterized protein
690	HQ_RS03595	427.372	377.048	84.0317	acs2	acyl-CoA synthetase
691	HQ_RS03600	420.889	409.764	94.3555	mre11	DNA double-strand break repair protein Mre11
692	HQ_RS03605	399.488	379.773	126.211	rad50	DNA double-strand break repair ATPase Rad50
693	HQ_RS03610	445.569	315.543	235.076	-	uncharacterized protein
694	HQ_RS03615	444.283	302.312	64.6804	-	uncharacterized protein
695	HQ_RS03620	427.115	347.062	221.73	-	uncharacterized protein
696	HQ_RS03625	489.348	450.787	215.73	polB1	DNA-directed DNA polymerase B (intein-containing)
697	HQ_RS03630	846.979	1968.54	4407.39	sufC	Fe-S cluster assembly ATPase SufC
698	HQ_RS03635	766.554	1441.87	3062.59	sufB1	SufB domain protein
699	HQ_RS03640	601.355	1653.25	1656.56	sufB2	SufB domain protein
700	HQ_RS03645	426.46	533.963	227.905	-	uncharacterized protein
701	HQ_RS03650	498.722	526.917	176.007	sirR2	SirR/DtxR family transcription regulator
702	HQ_RS03660	456.242	473.297	67.6532	-	DUF1405 family protein
703	HQ_RS03665	454.425	515.509	308.245	-	HD family hydrolase
704	HQ_RS03670	312.323	317.601	90.9048	-	uncharacterized protein
705	HQ_RS03675	425.91	684.149	413.648	gltB	glutamate synthase large subunit
706	HQ_RS03680	421.744	440.852	165.194	proS	proline--tRNA ligase
707	HQ_RS03690	388.683	492.819	231.951	-	beta-lactamase domain protein
708	HQ_RS03695	338.337	385.045	646.428	-	uncharacterized protein
709	HQ_RS03700	355.381	355.305	329.833	-	uncharacterized protein
710	HQ_RS03705	395.392	532.246	1215.43	aceB	malate synthase
711	HQ_RS03710	427.465	454.397	618.029	-	glyoxalase domain protein
712	HQ_RS03715	463.457	424.616	134.901	hpcE2	fumarylacetoacetase family protein
713	HQ_RS03720	405.053	333.446	122.677	-	uncharacterized protein
714	HQ_RS03725	492.9	416.915	948.979	-	TrmB family transcription regulator
715	HQ_RS03735	533.052	548.594	1478.24	tif1A2	translation initiation factor aIF-1A
716	HQ_RS03740	372.361	362.288	104.462	gth13	probable glycosyltransferase, type 1
717	HQ_RS03745	393.596	377.215	210.739	-	probable oxidoreductase (aldo-keto reductase family protein)
718	HQ_RS03750	353.337	362.874	206.524	pgsA1	CDP-alcohol 1-archaetidyltransferase
719	HQ_RS03755	375.181	594.243	74.1141	orc2	Orc1-type DNA replication protein
720	HQ_RS03760	404.026	1077.85	541.071	-	uncharacterized protein
721	HQ_RS03765	419.068	1470.24	1102.96	glpK	glycerol kinase
722	HQ_RS03770	341.437	470.929	405.229	glpA1	glycerol-3-phosphate dehydrogenase subunit A
723	HQ_RS03775	341.565	391.022	248.448	glpB	glycerol-3-phosphate dehydrogenase subunit B
724	HQ_RS03780	348.572	404.608	160.468	glpC	glycerol-3-phosphate dehydrogenase subunit C
725	HQ_RS03785	499.773	398.729	118.128	phoU1	transcription regulator (homolog to phosphate uptake regulator)
726	HQ_RS03790	485.844	353.11	46.6397	-	uncharacterized protein
727	HQ_RS03795	386.9	381.73	102.334	boa	sensor/bat box HTH-10 family transcription regulator
728	HQ_RS03800	397.929	362.957	134.435	-	ArsR family transcription regulator
729	HQ_RS03805	300.874	304.281	70.4798	-	probable FAD-dependent monooxygenase
730	HQ_RS03810	328.907	332.946	202.551	-	ArsR family transcription regulator
731	HQ_RS03815	442.168	364.489	76.1988	ppk	polyphosphate kinase
732	HQ_RS03830	361.968	298.137	189.358	-	small CPxCG-related zinc finger protein
733	HQ_RS03835	498.445	471.663	873.969	-	uncharacterized protein
734	HQ_RS03840	349.596	384.758	157.621	-	uncharacterized protein
735	HQ_RS03845	443.883	433.799	102.336	-	uncharacterized protein
736	HQ_RS03850	379.86	419.089	74.9998	moxR1	AAA-type ATPase (MoxR subfamily)
737	HQ_RS03855	431.64	449.99	360.23	-	uncharacterized protein
738	HQ_RS03860	470.218	570.892	706.993	-	uncharacterized protein
739	HQ_RS03865	381.542	442.095	75.7481	-	von Willebrand factor type A domain protein
740	HQ_RS03870	366.902	404.597	65.6964	-	uncharacterized protein
741	HQ_RS03875	364.611	416.232	36.1433	hadL	haloacid dehalogenase, type II
742	HQ_RS03880	367.048	448.994	77.3309	-	homolog to 5,10-methylenetetrahydrofolate reductase
743	HQ_RS03885	455.921	412.774	65.7064	-	uncharacterized protein
744	HQ_RS03890	333.968	434.595	218.552	-	AstE family protein
745	HQ_RS03895	334.073	368.572	47.3598	cre1	creatininase
746	HQ_RS03900	395.144	525.413	452.049	dmg1	folate-binding FAD-dependent oxidoreductase (homolog to dimethylglycine oxidase)
747	HQ_RS03905	382.161	415.003	99.3231	dmg2	folate-binding FAD-dependent oxidoreductase (homolog to dimethylglycine oxidase)
748	HQ_RS03910	402.135	348.985	63.2911	ilvA2	threonine ammonia-lyase
749	HQ_RS03915	423.627	340.927	142.501	-	UspA domain protein
750	HQ_RS03920	390.579	567.023	226.552	opuD	compatible solute transport protein (probable substrate choline/glycine betaine)
751	HQ_RS03925	370.411	262.985	64.4229	-	uncharacterized protein
752	HQ_RS03930	339.721	323.703	77.8028	folCP	folylpolyglutamate synthase / dihydropteroate synthase
753	HQ_RS03935	386.733	345.931	64.0015	fhs	formate--tetrahydrofolate ligase
754	HQ_RS03940	399.355	308.154	213.075	ridA1	enamine/imine deaminase
755	HQ_RS03945	540.679	366.445	802.464	gvpM	gas-vesicle operon protein GvpM
756	HQ_RS03950	568.668	417.956	188.312	gvpL	gas-vesicle operon protein GvpL
757	HQ_RS03955	592.622	587.679	334.728	gvpK	gas-vesicle operon protein GvpK
758	HQ_RS03960	380.725	521.212	229.702	gvpJ	gas-vesicle operon protein GvpJ
759	HQ_RS03965	406.945	600.899	770.979	gvpI	gas-vesicle operon protein GvpI
760	HQ_RS03970	537.828	474.17	434.968	gvpH	gas-vesicle operon protein GvpH
761	HQ_RS03975	610.471	511.007	473.46	gvpG	gas-vesicle operon protein GvpG
762	HQ_RS03980	575.173	413.738	461.745	gvpF	gas-vesicle operon protein GvpF
763	HQ_RS03985	445.39	352.186	174.796	parA2	ParA domain protein
764	HQ_RS03995	665.09	550.971	782.177	gvpO	gas-vesicle operon protein GvpO
765	HQ_RS04000	475.141	549.211	900.105	gvpN	gas-vesicle operon protein GvpN
766	HQ_RS04005	486.116	563.04	1582.53	gvpC	gas-vesicle protein GvpC
767	HQ_RS04010	407.199	646.4	52156.9	gvpA	gas-vesicle protein GvpA
768	HQ_RS04015	394.231	313.492	225.991	pabA	aminodeoxychorismate synthase component 2
769	HQ_RS04020	386.338	329.019	359.092	pabB	aminodeoxychorismate synthase component 1
770	HQ_RS04025	458.449	397.448	120.596	cysE	serine O-acetyltransferase
771	HQ_RS04030	337.722	339.411	57.7043	-	ABC-type transport system ATP-binding/permease protein
772	HQ_RS04035	416.159	359.673	42.37	-	sensor box protein
773	HQ_RS04040	411.29	367.776	419.178	-	uncharacterized protein
774	HQ_RS04045	398.905	354.121	350.627	-	uncharacterized protein
775	HQ_RS04050	349.031	361.356	155.339	-	uncharacterized protein
776	HQ_RS04055	381.471	322.879	231.77	-	probable S-adenosylmethionine-dependent methyltransferase
777	HQ_RS04060	510.92	479.827	565.423	-	ThiJ/PfpI domain protein
778	HQ_RS04065	356.144	348.969	34.6867	crtI2	phytoene dehydrogenase (phytoene desaturase)
779	HQ_RS04070	403.702	408.231	101.44	tdk	thymidine kinase
780	HQ_RS04075	331.626	331.749	133.795	-	DUF649 family protein
781	HQ_RS04080	419.038	443.288	840.29	-	DHH/RecJ family phosphoesterase
782	HQ_RS04085	392.045	484.567	250.779	elp3	homolog to elongator complex protein ELP3
783	HQ_RS04090	424.128	397.591	72.0339	-	GNAT family acetyltransferase
784	HQ_RS04095	450.442	391.078	200.126	-	uncharacterized protein
785	HQ_RS04100	357.419	391.613	131.358	-	DUF814 domain protein
786	HQ_RS04105	399.061	411.081	130.579	pelA	mRNA surveillance protein pelota
787	HQ_RS04110	432.344	347.326	56.0592	ocd3	homolog to ornithine cyclodeaminase N-terminal domain
788	HQ_RS04115	425.111	367.472	543.444	-	uncharacterized protein
789	HQ_RS04120	424.784	362.792	334.914	cre2	creatininase
790	HQ_RS04125	408.784	336.357	218.476	dsbG2	probable disulfide bond formation protein
791	HQ_RS04130	442.681	323.2	1083.13	-	uncharacterized protein
792	HQ_RS04135	484.101	381.132	295.345	-	DUF54 family protein
793	HQ_RS04140	444.883	324.324	197.025	-	redoxin domain protein
794	HQ_RS04145	449.272	369.91	349.463	hsp20B	Hsp20-type molecular chaperone
795	HQ_RS04150	390.226	557.186	362.821	-	Lrp/AsnC family transcription regulator
796	HQ_RS04155	374.395	473.256	263.469	aspC3	pyridoxal phosphate-dependent aminotransferase (probable aspartate aminotransferase)
797	HQ_RS04160	430.259	386.12	46.0965	-	uncharacterized protein
798	HQ_RS04165	385.586	365.39	50.1616	salX1	ABC-type transport system ATP-binding protein (probable substrate macrolides)
799	HQ_RS04170	368.655	370.424	38.1283	salY1	ABC-type transport system permease protein (probable substrate macrolides)
800	HQ_RS04175	342.423	325.753	55.8522	-	probable sugar dehydrogenase (homolog to aldose sugar dehydrogenase)
801	HQ_RS04185	406.3	288.172	21.255	-	uncharacterized protein
802	HQ_RS04190	511.807	329.735	82.672	-	uncharacterized protein
803	HQ_RS04195	552.137	363.177	297.707	sph2	SMC-like protein Sph2
804	HQ_RS04200	373.362	337.903	83.1823	-	probable oxidoreductase (short-chain dehydrogenase family)
805	HQ_RS04205	445.853	346.401	142.15	-	uncharacterized protein
806	HQ_RS04210	359.14	450.014	137.022	-	alkaline phosphatase-like protein
807	HQ_RS04215	432.67	418.44	151.469	-	uncharacterized protein
808	HQ_RS04220	476.56	346.559	18.2096	-	uncharacterized protein
809	HQ_RS04225	417.397	373.971	59.1514	-	uncharacterized protein
810	HQ_RS04230	483.498	441.115	257.993	-	uncharacterized protein
811	HQ_RS04235	429.414	391.755	133.376	-	uncharacterized protein
812	HQ_RS04240	443.877	411.082	230.296	-	CBS domain protein
813	HQ_RS04245	374.008	433.976	166.791	cbiA	cobyrinate a,c-diamide synthase
814	HQ_RS04250	328.72	400.983	136.788	-	probable ferredoxin (4Fe-4S)
815	HQ_RS04255	406.532	450.332	170.322	cbiG1	cobalt-precorrin-5A hydrolase
816	HQ_RS04260	405.711	446.674	203.436	cbiF	cobalt-precorrin-4 C11-methyltransferase
817	HQ_RS04265	365.198	398.213	129.062	cbiL	cobalt-factor-II C20-methyltransferase
818	HQ_RS04270	397.434	435.16	98.1786	cbiT	cobalt-precorrin-6B C15-methyltransferase (decarboxylating)
819	HQ_RS04275	403.947	410.736	262.761	cbiM1	ABC-type transport system permease protein (probable substrate cobalt)
820	HQ_RS04280	358.382	393.927	85.9294	cbiN	ABC-type transport system protein CbiN (probable substrate cobalt)
821	HQ_RS04285	428.299	391.311	62.2443	cbiQ1	ABC-type transport system permease protein (probable substrate cobalt)
822	HQ_RS04290	351.641	367.024	37.4617	cbiO1	ABC-type transport system ATP-binding protein (probable substrate cobalt)
823	HQ_RS04295	671.946	489.952	1308.41	-	uncharacterized protein
824	HQ_RS04300	371.11	362.33	526.042	-	probable oxidoreductase (short-chain dehydrogenase family)
825	HQ_RS04305	378.861	326.687	48.0916	-	major facilitator superfamily transport protein
826	HQ_RS04310	418.009	388.606	129.286	folA2	dihydrofolate reductase
827	HQ_RS04315	425.275	434.158	107.058	msrA1	peptide methionine sulfoxide reductase MsrA (S-form specific)
828	HQ_RS04320	411.086	429.54	290.554	proA	gamma-glutamyl phosphate reductase
829	HQ_RS04325	408.666	419.089	240.618	proB	glutamate 5-kinase
830	HQ_RS04330	375.457	404.106	269.319	proC	pyrroline-5-carboxylate reductase
831	HQ_RS04335	349.892	411.126	223.608	-	probable acetamidase/formamidase
832	HQ_RS04340	410.653	447.599	413.219	-	MoaD family protein
833	HQ_RS04345	294.09	372.721	163.559	-	uncharacterized protein
834	HQ_RS04350	365.449	389.193	116.42	-	MATE efflux family protein
835	HQ_RS04355	350.956	393.647	115.745	-	probable DEAD/DEAH box helicase
836	HQ_RS04360	361.263	420.419	157.952	-	ribonuclease H domain protein
837	HQ_RS04365	387.28	379.224	51.6777	-	uncharacterized protein
838	HQ_RS04370	460.422	420.473	105.602	-	homolog to GTP-binding protein HflX
839	HQ_RS04375	363.066	396.323	58.1403	degP	probable periplasmic serine protease
840	HQ_RS04380	409.026	465.169	351.622	gcvT3	homolog to glycine cleavage system protein T
841	HQ_RS14505	151.183	164.776	419.7	-	uncharacterized protein
842	HQ_RS04385	278.924	303.011	307.422	-	IS1341-type transposase
843	HQ_RS04390	535.058	397.318	281.762	-	HTH-10 family transcription regulator
844	HQ_RS04395	360.253	343.711	51.9818	sufS2	probable cysteine desulfurase
845	HQ_RS04400	348.397	352.549	195.066	-	HTH-10 family transcription regulator
846	HQ_RS04405	366.514	317.113	68.5545	brp	beta-carotene 15,15'-dioxygenase Brp
847	HQ_RS04410	515.672	344.073	153.352	-	uncharacterized protein
848	HQ_RS04415	700.6	491.065	1383.2	cspA3	cold shock protein
849	HQ_RS04420	358.675	444.115	786.155	tfbA5	transcription initiation factor TFB
850	HQ_RS04425	442.661	385.755	180.302	-	probable rRNA methyltransferase
851	HQ_RS04430	389.326	377.541	89.5202	-	rhomboid family protein
852	HQ_RS04435	597.554	478.332	638.419	-	UPF0058 family protein
853	HQ_RS04440	590.397	405.966	363.069	-	uncharacterized protein
854	HQ_RS04445	314.049	393.04	142.883	menF	isochorismate synthase
855	HQ_RS04450	341.391	383.279	70.5391	menD	2-succinyl-5-enolpyruvyl-6-hydroxy-3-cyclohexene-1-carboxylate synthase
856	HQ_RS04455	335.802	410.959	121.582	menB	naphthoate synthase
857	HQ_RS04460	354.126	395.03	111.984	menA1	1,4-dihydroxy-2-naphthoate octaprenyltransferase
858	HQ_RS04465	338.617	379.895	120.808	menC	O-succinylbenzoate synthase
859	HQ_RS04470	495.637	399.537	128.048	-	uncharacterized protein
860	HQ_RS04475	481.855	469.447	169.628	pyrI	aspartate carbamoyltransferase regulatory subunit
861	HQ_RS04480	321.993	412.308	172.69	pyrB	aspartate carbamoyltransferase catalytic subunit
862	HQ_RS04485	399.349	499.333	226.269	gdhA	glutamate dehydrogenase (NADP)
863	HQ_RS04490	384.777	371.213	113.225	fbp	fructose-1,6-bisphosphatase
864	HQ_RS04495	573.64	494.554	570.784	-	uncharacterized protein
865	HQ_RS04500	477.713	336.384	230.78	-	YneT family protein
866	HQ_RS04505	343.924	293.093	181.069	ubiA2	(S)-2,3-di-O-geranylgeranylglyceryl phosphate synthase
867	HQ_RS04510	246.907	209.923	245.345	-	uncharacterized protein
868	HQ_RS04515	434.952	313.016	31.2677	mtfK1	FKBP-type peptidylprolyl isomerase
869	HQ_RS04520	326.605	180.874	53.5989	-	uncharacterized protein
870	HQ_RS04530	541.673	331.161	39.6425	-	uncharacterized protein
871	HQ_RS04535	584.509	406.705	389.634	-	HTH domain protein
872	HQ_RS04545	178.189	185.262	18.3515	-	uncharacterized protein
873	HQ_RS04550	247.691	289.336	19.9862	kch3	mvp-type potassium channel superfamily protein
874	HQ_RS04560	300.684	275.431	69.7879	-	uncharacterized protein
875	HQ_RS04570	263.944	242.605	362.425	-	uncharacterized protein
876	HQ_RS04575	283.679	273.099	776.614	-	uncharacterized protein
877	HQ_RS04580	196.574	253.232	23.0629	-	PIN domain protein
878	HQ_RS04585	295.679	347.326	48.3925	-	uncharacterized protein
879	HQ_RS04590	242.675	314.023	27.4228	udp1	uridine phosphorylase
880	HQ_RS04595	267.687	302.18	13.1448	-	uncharacterized protein
881	HQ_RS04610	147.055	194.322	23.1033	-	uncharacterized protein
882	HQ_RS04615	303.523	223.601	34.5685	-	HTH domain protein
883	HQ_RS04625	240.519	268.456	66.1714	-	TrmB family transcription regulator
884	HQ_RS04640	314.839	254.303	15.3337	-	TrmB family transcription regulator
885	HQ_RS14515	333.071	281.081	20.294	-	uncharacterized protein
886	HQ_RS04655	191.813	224.686	11.9977	-	HTH domain protein
887	HQ_RS04660	193.968	196.196	57.8189	-	uncharacterized protein
888	HQ_RS04665	315.35	272.345	21.3143	-	FkbM family methyltransferase
889	HQ_RS04675	537.773	317.556	9.1849	-	uncharacterized protein
890	HQ_RS04680	463.246	458.13	34.6764	-	uncharacterized protein
891	HQ_RS04685	512.598	469.898	137.45	-	uncharacterized protein
892	HQ_RS14185	185.945	193.845	8.63285	-	uncharacterized protein
893	HQ_RS14520	261.881	276.771	204.2	-	uncharacterized protein
894	HQ_RS14190	238.547	216.302	50.3821	-	uncharacterized protein
895	HQ_RS04705	372.73	321.841	45.2565	-	probable O-glycosyl hydrolase
896	HQ_RS04710	282.669	252.229	35.7772	-	uncharacterized protein
897	HQ_RS04720	346.143	300.986	55.0161	-	uncharacterized protein
898	HQ_RS04725	411.147	310.563	95.1165	-	UspA domain protein
899	HQ_RS04730	394.299	276.506	11.8274	-	uncharacterized protein
900	HQ_RS04735	297.54	268.711	78.9112	-	uncharacterized protein
901	HQ_RS04740	413.649	357.825	26.7315	speE	spermidine synthase
902	HQ_RS04745	410.049	329.041	10.0352	-	uncharacterized protein
903	HQ_RS04750	389.376	321.912	32.6091	-	uncharacterized protein
904	HQ_RS04755	369.482	318.275	162.246	-	uncharacterized protein
905	HQ_RS04760	371.433	268.417	221.756	-	uncharacterized protein
906	HQ_RS04770	419.168	327.975	168.437	-	uncharacterized protein
907	HQ_RS04775	360.204	362.405	107.724	-	uncharacterized protein
908	HQ_RS14525	340.004	322.04	2.71743	-	uncharacterized protein
909	HQ_RS04785	386.074	386.67	93.4481	msrA2	peptide methionine sulfoxide reductase MsrA (S-form specific)
910	HQ_RS04790	373.728	392.709	133.379	msrB1	peptide methionine sulfoxide reductase MsrB (R-form specific)
911	HQ_RS04795	509.634	409.146	31.9676	cutA	probable divalent cation tolerance protein
912	HQ_RS04800	561.112	402.857	400.808	-	sensor box protein
913	HQ_RS04805	375.406	370.205	79.8145	-	alpha/beta hydrolase fold protein
914	HQ_RS04815	473.434	442.922	52.9898	-	uncharacterized protein
915	HQ_RS04820	513.189	408.896	113.025	pyrC2	metal-dependent hydrolase (homolog to dihydroorotase / allantoinase)
916	HQ_RS04825	538.114	395.959	19.4647	-	IclR family transcription regulator
917	HQ_RS04830	444.629	473.597	311.694	-	cyclase family protein
918	HQ_RS04835	358.155	367.76	12.6623	qor1	NADPH:quinone reductase
919	HQ_RS04840	421.484	398.517	17.0887	-	family 3 CoA transferase
920	HQ_RS04845	381.674	426.031	12.547	xdhC	XdhC family protein
921	HQ_RS04850	345.878	392.489	13.0027	coxM	aerobic-type carbon monoxide dehydrogenase medium subunit
922	HQ_RS04855	467.851	419.38	28.8975	coxS	aerobic-type carbon monoxide dehydrogenase small subunit
923	HQ_RS04860	395.914	416.161	29.851	coxL	aerobic-type carbon monoxide dehydrogenase large subunit
924	HQ_RS04865	381.871	414.541	13.7695	mobA1	molybdenum cofactor nucleotidyltransferase domain protein
925	HQ_RS04870	355.514	247.792	73.6217	-	HxlR family transcription regulator / receiver box response regulator
926	HQ_RS04875	440.145	494.093	94.5344	-	UspA domain protein
927	HQ_RS04880	600.073	487.966	498.315	-	uncharacterized protein
928	HQ_RS04885	589.532	508.488	14.0199	-	ArsR family transcription regulator
929	HQ_RS04890	367.257	460.531	7.25178	cat5	transport protein (probable substrate cationic amino acids)
930	HQ_RS04895	405.69	365.147	259.924	trkA5	TrkA domain protein
931	HQ_RS04900	414.071	363	52.549	pchA1	ion channel pore / TrkA domain protein
932	HQ_RS04905	498.753	467.692	663.26	-	DUF2892 family protein
933	HQ_RS04910	369.158	437.384	173.746	mntH1	NRAMP family transport protein (probable substrate divalent metal cation)
934	HQ_RS04915	311.889	359.28	16.8259	arsB	transport protein (probable substrate arsenite/antimonite)
935	HQ_RS04920	333.929	395.121	159.916	trkA6	TrkA domain protein
936	HQ_RS04925	355.949	387.154	172.989	-	UspA domain protein
937	HQ_RS04930	333.115	385.469	196.09	-	uncharacterized protein
938	HQ_RS04935	345.236	360.466	168.878	-	uncharacterized protein
939	HQ_RS04940	377.535	452.251	53.892	-	UspA domain protein
940	HQ_RS04945	454.156	401.312	91.9744	-	DUF21/CBS domain protein
941	HQ_RS04950	535.482	428.946	53.1382	-	uncharacterized protein
942	HQ_RS04955	480.996	414.381	176.556	-	uncharacterized protein
943	HQ_RS04960	394.414	421.534	186.949	bcp1	homolog to peroxiredoxin
944	HQ_RS04965	381.337	391.107	68.0617	rtcB	tRNA-splicing ligase RtcB
945	HQ_RS04970	379.753	350.094	44.5231	-	uncharacterized protein
946	HQ_RS04975	480.357	423.288	97.6032	-	uncharacterized protein
947	HQ_RS04980	438.726	429.287	338.839	-	probable oxidoreductase (short-chain dehydrogenase family)
948	HQ_RS04985	451.329	486.669	29.5377	-	ABC-type transport system ATP-binding/permease protein
949	HQ_RS04990	598.225	426.169	171.917	-	site-specific DNA-methyltransferase
950	HQ_RS04995	553.479	414.94	217.681	-	uncharacterized protein
951	HQ_RS05000	533.437	829.298	37.2248	aldH2	aldehyde dehydrogenase
952	HQ_RS14530	570.594	326.726	265.58	-	uncharacterized protein
953	HQ_RS05005	398.817	378.92	31.5115	sfsA	SfsA family DNA-binding protein
954	HQ_RS05010	321.708	310.661	30.0917	tauA	ABC-type transport system periplasmic substrate-binding protein (probable substrate nitrate/sulfonate/bicarbonate)
955	HQ_RS05015	338.835	339.017	23.3224	tauC1	ABC-type transport system permease protein (probable substrate nitrate/sulfonate/bicarbonate)
956	HQ_RS05020	335.88	294.794	31.8835	tauB	ABC-type transport system ATP-binding protein (probable substrate nitrate/sulfonate/bicarbonate)
957	HQ_RS05025	345.224	326.923	42.2598	tauC2	ABC-type transport system permease protein (probable substrate nitrate/sulfonate/bicarbonate)
958	HQ_RS05030	321.127	310.361	66.0309	purE2	PurE family protein
959	HQ_RS05035	313.652	331.281	31.2272	pncB2	nicotinate phosphoribosyltransferase
960	HQ_RS05040	357.035	330.657	28.0166	-	probable oxidoreductase (homolog to saccharopine dehydrogenase)
961	HQ_RS05045	395.135	340.107	47.6228	rad3a	DNA repair helicase Rad3
962	HQ_RS05060	113.076	153.831	38.2257	-	small CPxCG-related zinc finger protein
963	HQ_RS05065	104.048	115.831	51.524	acaB3	acetyl-CoA C-acyltransferase
964	HQ_RS05070	123.187	100.471	19.2317	-	major facilitator superfamily transport protein
965	HQ_RS05075	94.7153	101.261	18.6005	qor3	NADPH:quinone reductase
966	HQ_RS05080	93.1237	96.884	14.0349	-	uncharacterized protein
967	HQ_RS05085	111.127	119.653	32.8247	-	family 3 CoA transferase
968	HQ_RS05090	112.022	151.947	45.5942	-	ABC-type transport system ATP-binding protein (probable substrate sugar)
969	HQ_RS05095	129.881	142.121	7.70189	-	ABC-type transport system permease protein (probable substrate sugar)
970	HQ_RS05100	130.922	148.34	29.1398	-	ABC-type transport system permease protein (probable substrate sugar)
971	HQ_RS05105	185.376	166.237	61.6478	-	ABC-type transport system periplasmic substrate-binding protein (probable substrate sugar)
972	HQ_RS05110	115.736	109.004	25.2398	-	IclR family transcription regulator
973	HQ_RS05120	408.497	249.781	151.657	-	metallophosphoesterase domain protein
974	HQ_RS05125	210.23	177.876	66.6539	-	uncharacterized protein
975	HQ_RS14195	182.27	138.112	37.1475	-	uncharacterized protein
976	HQ_RS05135	378.594	318.403	68.7294	-	beta-lactamase domain protein
977	HQ_RS05140	328.624	278.851	109.693	-	uncharacterized protein
978	HQ_RS05145	436.515	324.426	318.279	dcd3	homolog to dUTP diphosphatase
979	HQ_RS05150	338.459	261.616	52.8019	-	probable oxidoreductase (short-chain dehydrogenase family)
980	HQ_RS05155	557.768	318.428	93.79	-	TIGR00725 family protein
981	HQ_RS05160	527.136	345.554	1113.51	fer2	ferredoxin (2Fe-2S)
982	HQ_RS05165	437.148	248.09	24.845	-	uncharacterized protein
983	HQ_RS05170	440.114	349.411	52.928	-	uncharacterized protein
984	HQ_RS14540	478.163	342.547	20.7422	-	uncharacterized protein
985	HQ_RS05175	254.516	293.077	9.55181	nolA1	arNOG08307 family NADH-binding domain protein
986	HQ_RS05180	351.911	332.24	24.4421	-	uncharacterized protein
987	HQ_RS05185	320.407	291.953	61.759	-	probable S-adenosylmethionine-dependent methyltransferase
988	HQ_RS05190	384.846	356.828	56.5883	-	radical SAM domain protein
989	HQ_RS05195	418.442	355.718	74.2896	-	uncharacterized protein
990	HQ_RS05200	433.084	366.321	33.9466	bcp2	homolog to peroxiredoxin
991	HQ_RS05205	462.163	409.252	129.989	uvdE	UV DNA damage endonuclease
992	HQ_RS05210	285.119	355.301	108.953	ywaD	probable M28 family peptidase (homolog to aminopeptidase YwaD)
993	HQ_RS05215	470.263	367.874	88.7209	-	probable tRNA splicing protein, cyclic phosphodiesterase
994	HQ_RS05220	347.977	357.019	75.1799	-	uncharacterized protein
995	HQ_RS05225	324.137	367.858	39.5657	salX2	ABC-type transport system ATP-binding protein (probable substrate macrolides)
996	HQ_RS05230	410.59	354.973	47.762	salY2	ABC-type transport system permease protein (probable substrate macrolides)
997	HQ_RS05235	427.313	398.269	83.454	-	probable beta-carotene 15,15'-monooxygenase
998	HQ_RS05240	422.771	279.865	43.8536	-	uncharacterized protein
999	HQ_RS14200	285.703	329.8	69.1355	-	uncharacterized protein
1000	HQ_RS05255	262.353	327.165	20.9484	mntH2	NRAMP family transport protein (probable substrate divalent metal cation)
1001	HQ_RS05260	284.808	411.064	57.6802	ppsA2	phosphoenolpyruvate synthase
1002	HQ_RS05265	273.283	371.385	61.9639	gap3	glyceraldehyde-3-phosphate dehydrogenase (NAD(P)) (phosphorylating)
1003	HQ_RS05270	352.245	385.383	47.3307	-	uncharacterized protein
1004	HQ_RS05275	323.644	383.035	176.781	-	uncharacterized protein
1005	HQ_RS05280	305.182	376.275	23.2529	-	uncharacterized protein
1006	HQ_RS05285	445.091	389.236	37.0873	-	probable ATP/GTP-binding protein
1007	HQ_RS05290	336.39	243.027	77.5021	-	NUDIX family hydrolase
1008	HQ_RS05295	380.116	284.15	103.515	cad1	probable pterin-4-alpha-carbinolamine dehydratase
1009	HQ_RS05300	866.283	962.062	7.00551	-	ISH9-type transposase ISHwa1
1010	HQ_RS05305	432.31	398.011	51.8671	amyA1	glycoside hydrolase family protein
1011	HQ_RS05310	586.494	404.611	50.943	-	uncharacterized protein
1012	HQ_RS05315	408.298	388.519	163.302	xseB	exodeoxyribonuclease VII small subunit
1013	HQ_RS05320	489.032	393.406	64.5354	xseA	exodeoxyribonuclease VII large subunit
1014	HQ_RS05325	372.688	345.031	60.0829	-	DUF1611 family protein
1015	HQ_RS05330	337.613	351.56	59.8824	-	homolog to dipeptide epimerase
1016	HQ_RS05335	523.087	412.308	133.421	rnz1	ribonuclease Z
1017	HQ_RS05340	357.944	402.097	22.8068	-	uncharacterized protein
1018	HQ_RS05345	414.962	443.365	147.648	tssA1	thiosulfate sulfurtransferase
1019	HQ_RS05355	449.096	426.662	210.07	sppA1	signal peptide peptidase SppA
1020	HQ_RS05360	412.006	363.503	98.5137	-	DICT domain protein
1021	HQ_RS05365	426.393	381.5	64.5704	cinA2	CinA N-terminal domain protein
1022	HQ_RS05370	491.642	365.104	31.1327	-	uncharacterized protein
1023	HQ_RS05375	483.157	381.546	93.3595	-	probable phosphoesterase
1024	HQ_RS05380	449.707	354.773	443.935	cynT	carbonic anhydrase
1025	HQ_RS05390	346.248	319.691	49.7855	guaD1	probable nucleoside deaminase (cytosine/guanine deaminase)
1026	HQ_RS05395	479.176	284.507	150.899	apt2	purine phosphoribosyltransferase (adenine phosphoribosyltransferase, xanthine-guanine phosphoribosyltransferase)
1027	HQ_RS05400	385.176	234.623	21.8015	-	uncharacterized protein
1028	HQ_RS05405	631.594	499.176	437.036	-	IS1341-type transposase
1029	HQ_RS05410	317.41	274.814	48.2758	-	transport protein (probable substrate phosphate/sulfate)
1030	HQ_RS14555	78.7668	149.651	10.4801	-	uncharacterized protein
1031	HQ_RS14560	64.0216	131.376	31.274	-	uncharacterized protein
1032	HQ_RS05425	61.8426	123.13	2.34641	-	uncharacterized protein
1033	HQ_RS05430	86.5414	148.372	46.3704	-	uncharacterized protein
1034	HQ_RS05440	523.626	350.133	73.0142	-	uncharacterized protein
1035	HQ_RS05445	418.281	256.08	60.594	-	uncharacterized protein
1036	HQ_RS05450	319.371	283.636	7.93151	-	uncharacterized protein
1037	HQ_RS05455	569.73	337.331	106.234	-	small CPxCG-related zinc finger protein
1038	HQ_RS05465	170.665	248.477	12.1246	-	LysE family transport protein
1039	HQ_RS05470	153.695	207.039	19.3152	-	uncharacterized protein
1040	HQ_RS05475	257.213	318.973	16.9992	serA2	phosphoglycerate dehydrogenase
1041	HQ_RS05480	319.988	350.524	97.1269	-	uncharacterized protein
1042	HQ_RS05485	304.411	328.053	110.943	-	uncharacterized protein
1043	HQ_RS05490	234.771	346.375	14.2209	-	von Willebrand factor type A domain protein
1044	HQ_RS05495	211.07	233.456	13.4955	-	uncharacterized protein
1045	HQ_RS05500	394.752	327.163	116.535	-	uncharacterized protein
1046	HQ_RS05505	400.108	351.74	49.1334	-	uncharacterized protein
1047	HQ_RS05510	346.767	875.58	391.97	-	IS1341-type transposase
1048	HQ_RS05515	199.987	166.662	10.4029	-	uncharacterized protein
1049	HQ_RS05520	192.901	216.01	37.4583	-	uncharacterized protein
1050	HQ_RS05525	212.028	215.268	91.6409	-	uncharacterized protein
1051	HQ_RS14220	12.0461	8.19718	278.182	-	uncharacterized protein
1052	HQ_RS05535	7.84202	6.8825	71.4736	-	site-specific DNA-methyltransferase
1053	HQ_RS05540	9.87108	7.75667	62.9742	-	probable helicase
1054	HQ_RS05545	12.4981	11.6649	148.772	-	uncharacterized protein
1055	HQ_RS05550	6.28869	11.4969	83.7498	-	uncharacterized protein
1056	HQ_RS05555	9.71071	11.0513	67.827	-	uncharacterized protein
1057	HQ_RS05560	10.8761	6.34877	67.8715	-	homolog to haloviral protein
1058	HQ_RS05570	46.4443	63.3768	18.8974	-	uncharacterized protein
1059	HQ_RS05575	45.5178	54.0402	7.68493	-	helicase domain protein
1060	HQ_RS05580	49.1003	54.8133	8.66869	-	uncharacterized protein
1061	HQ_RS14570	200.346	204.507	3.81909	-	uncharacterized protein
1062	HQ_RS14575	207.833	181.563	0	-	uncharacterized protein
1063	HQ_RS05590	174.226	272.325	1.81627	-	homolog to endonuclease VapC
1064	HQ_RS05595	117.968	196.105	8.18468	-	uncharacterized protein
1065	HQ_RS05600	123.384	142.988	1.39218	-	small CPxCG-related zinc finger protein
1066	HQ_RS05605	93.9484	115.005	5.14881	-	uncharacterized protein
1067	HQ_RS05610	119.396	157.62	10.993	-	uncharacterized protein
1068	HQ_RS05615	142.965	142.547	5.02954	-	uncharacterized protein
1069	HQ_RS05620	283.038	250.702	101.517	-	uncharacterized protein
1070	HQ_RS05625	48.9867	121.521	3.38888	uraA2	xanthine/uracil permease family transport protein
1071	HQ_RS05630	74.1755	96.4986	3.7032	-	Abi/CAAX family protein
1072	HQ_RS14580	92.3923	184.201	9.45192	-	uncharacterized protein
1073	HQ_RS14585	108.921	235.21	5.74156	-	uncharacterized protein
1074	HQ_RS05640	80.1769	128.857	16.1406	-	uncharacterized protein
1075	HQ_RS05645	184.169	218.793	44.7351	-	uncharacterized protein
1076	HQ_RS05650	173.672	195.387	15.3753	-	uncharacterized protein
1077	HQ_RS05655	219.124	230.52	11.2084	-	uncharacterized protein
1078	HQ_RS05660	114.573	164.543	27.2441	-	uncharacterized protein
1079	HQ_RS05665	119.536	153.067	25.5951	-	uncharacterized protein
1080	HQ_RS05670	57.3085	100.359	26.3825	-	uncharacterized protein
1081	HQ_RS05675	74.3933	90.4368	19.4905	-	uncharacterized protein
1082	HQ_RS05680	241.578	330.375	28.5431	-	uncharacterized protein
1083	HQ_RS05685	196.744	297.271	3.57934	-	uncharacterized protein
1084	HQ_RS05690	248.628	454.456	12.2037	-	uncharacterized protein
1085	HQ_RS05695	237.732	273.789	27.5857	-	uncharacterized protein
1086	HQ_RS05700	148.013	130.894	3.90109	-	uncharacterized protein
1087	HQ_RS14235	143.289	243.549	5.49704	-	uncharacterized protein
1088	HQ_RS05710	158.158	240.841	10.3227	-	uncharacterized protein
1089	HQ_RS14240	380.414	266.392	2.31649	-	uncharacterized protein
1090	HQ_RS14980	348.675	254.27	5.02869	-	uncharacterized protein
1091	HQ_RS05730	399.124	294.746	44.29	-	uncharacterized protein
1092	HQ_RS05735	583.558	437.043	5.75083	-	uncharacterized protein
1093	HQ_RS05745	258.832	223.952	3.05527	-	uncharacterized protein
1094	HQ_RS05750	233.941	238.802	78.7813	-	DUF4397 family protein
1095	HQ_RS05755	332.263	312.031	1.45676	-	uncharacterized protein
1096	HQ_RS05760	307.954	344.221	62.7559	glpQ1	glycerophosphodiester phosphodiesterase
1097	HQ_RS14610	333.071	266.565	6.76466	-	uncharacterized protein
1098	HQ_RS05775	304.725	366.261	63.7649	-	HTH domain protein
1099	HQ_RS05785	88.3532	62.3241	3.2063	-	uncharacterized protein
1100	HQ_RS05790	97.8157	74.1183	16.4173	-	DUF892 family protein
1101	HQ_RS05795	78.0376	52.982	18.2022	-	uncharacterized protein
1102	HQ_RS05800	78.9294	55.7198	8.01221	chrA	chromate transport protein
1103	HQ_RS05810	312.166	276.311	0.706531	-	DUF1814 family protein
1104	HQ_RS05815	346.922	256.745	6.16161	-	uncharacterized protein
1105	HQ_RS05825	281.586	289.758	5.18305	-	DUF3368 domain protein
1106	HQ_RS05830	269.267	391.812	14.1306	-	UPF0175 family protein
1107	HQ_RS05835	294.67	313.963	0.974525	-	uncharacterized protein
1108	HQ_RS05840	282.575	278.454	35.8538	-	uncharacterized protein
1109	HQ_RS05845	176.403	222.683	11.4918	-	uncharacterized protein
1110	HQ_RS05850	210.591	208.778	36.0074	-	uncharacterized protein
1111	HQ_RS05855	196.585	186.068	7.54162	-	uncharacterized protein
1112	HQ_RS05860	167.935	190.027	3.86552	-	uncharacterized protein
1113	HQ_RS14635	166.536	205.862	8.26791	-	uncharacterized protein
1114	HQ_RS05870	277.474	229.006	0.749635	-	uncharacterized protein
1115	HQ_RS05880	223.486	223.699	70.2562	-	uncharacterized protein
1116	HQ_RS05885	316.389	290.99	20.0352	-	receiver/sensor box histidine kinase
1117	HQ_RS05890	329.565	329.996	37.1858	-	small CPxCG-related zinc finger protein
1118	HQ_RS05895	224.013	255.247	8.15228	-	uncharacterized protein
1119	HQ_RS05900	280.477	215.087	3.88916	-	uncharacterized protein
1120	HQ_RS05905	161.126	144.394	41.2525	-	uncharacterized protein
1121	HQ_RS05910	329.662	289.025	8.47837	-	uncharacterized protein
1122	HQ_RS05915	317.982	273.213	7.51248	-	homolog to endonuclease VapC
1123	HQ_RS05920	469.948	349.526	4.17654	-	uncharacterized protein
1124	HQ_RS05925	309.415	345.007	9.22749	-	uncharacterized protein
1125	HQ_RS05930	308.325	314.288	5.12156	uvrD2	UvrD/REP family helicase
1126	HQ_RS05935	373.424	381.699	36.5868	-	uncharacterized protein
1127	HQ_RS05940	153.643	136.381	53.0874	-	uncharacterized protein
1128	HQ_RS14250	227.089	178.972	7.9335	-	uncharacterized protein
1129	HQ_RS05950	149.255	186.95	12.3894	-	uncharacterized protein
1130	HQ_RS05955	148.931	175.096	5.35637	-	probable ATP-dependent Lon-type protease
1131	HQ_RS05960	215.715	281.277	65.697	-	IS1341-type transposase
1132	HQ_RS05965	313.515	278.092	1.31448	-	uncharacterized protein
1133	HQ_RS05970	338.213	355.996	9.45543	-	homolog to antitoxin VapB
1134	HQ_RS05985	323.094	319.076	3.063	-	TrmB family transcription regulator
1135	HQ_RS05990	440.901	360.182	47.5055	-	uncharacterized protein
1136	HQ_RS05995	400.776	422.529	104.173	-	HTH domain protein
1137	HQ_RS06000	179.657	138.135	2.83242	-	uncharacterized protein
1138	HQ_RS06005	80.0009	111.135	1.27879	-	uncharacterized protein
1139	HQ_RS06010	107.321	93.7032	4.57466	-	uncharacterized protein
1140	HQ_RS06015	106.369	103.026	39.7951	-	HTH domain protein
1141	HQ_RS06020	188.06	113.562	22.8876	-	uncharacterized protein
1142	HQ_RS06025	103.881	78.5907	2.24518	-	uncharacterized protein
1143	HQ_RS06030	114.062	70.8294	4.05562	-	uncharacterized protein
1144	HQ_RS06040	196.34	169.336	8.42019	arsR4	ArsR family transcription regulator
1145	HQ_RS14380	208.672	216.147	11.5228	-	uncharacterized protein
1146	HQ_RS06050	129.444	165.157	2.01866	-	uncharacterized protein
1147	HQ_RS06055	184.169	148.854	0	-	uncharacterized protein
1148	HQ_RS06065	205.386	234.371	7.48858	-	uncharacterized protein
1149	HQ_RS06070	258.458	247.159	19.8836	-	HTH domain protein
1150	HQ_RS06075	266.639	241.759	2.295	-	uncharacterized protein
1151	HQ_RS06085	274.697	284.547	4.87979	-	DUF790 family protein
1152	HQ_RS06090	276.057	267.106	12.4357	rad25a	DNA repair helicase Rad25
1153	HQ_RS06095	285.933	248.759	33.5174	-	uncharacterized protein
1154	HQ_RS06100	314.754	298.566	17.9687	-	DUF2800 family protein
1155	HQ_RS06110	235.282	183.609	4.35746	-	uncharacterized protein
1156	HQ_RS06115	81.7266	110.284	51.1663	dctM	TRAP-type transport system large permease protein
1157	HQ_RS06120	73.5127	66.7134	106.573	dctQ	TRAP-type transport system small permease protein
1158	HQ_RS06125	55.3817	105.063	87.2478	dctP	TRAP-type transport system periplasmic substrate-binding protein
1159	HQ_RS06130	68.9744	101.056	660.975	-	uncharacterized protein
1160	HQ_RS06135	143.263	118.586	21.6949	-	transport protein (probable sodium-dependent antiporter)
1161	HQ_RS06140	350.733	317.41	123.123	-	homolog to antitoxin VapB
1162	HQ_RS06145	137.874	128.539	212.967	-	acetamidase/formamidase family protein
1163	HQ_RS06150	131.912	172.94	1027.83	livJ7	ABC-type transport system periplasmic substrate-binding protein (probable substrate branched-chain amino acids)
1164	HQ_RS06160	149.84	130.607	11.212	livG7	ABC-type transport system ATP-binding protein (probable substrate branched-chain amino acids)
1165	HQ_RS06165	147.619	124.141	14.1852	livM7	ABC-type transport system permease protein (probable substrate branched-chain amino acids)
1166	HQ_RS06170	137.056	138.469	42.5941	livH7	ABC-type transport system permease protein (probable substrate branched-chain amino acids)
1167	HQ_RS14255	94.7927	111.276	1.03902	-	uncharacterized protein
1168	HQ_RS06180	137.418	98.2819	8.69576	-	CopG domain protein
1169	HQ_RS14260	213.088	157.876	5.8391	-	uncharacterized protein
1170	HQ_RS14675	201.829	157.69	14.3242	-	uncharacterized protein
1171	HQ_RS06190	383.663	309.134	33.7553	-	UPF0061 family protein
1172	HQ_RS06200	269.21	378.812	23.6177	mazF1	mRNA interferase MazF
1173	HQ_RS06205	309.029	295.396	20.3577	-	probable antitoxin
1174	HQ_RS06220	345.786	330.112	7.49788	-	uncharacterized protein
1175	HQ_RS06225	331.12	396.097	31.2847	sqlE	probable oxidoreductase
1176	HQ_RS06230	244.905	265.245	15.0326	-	uncharacterized protein
1177	HQ_RS06235	253.691	240.764	50.8612	-	DUF4010 family protein
1178	HQ_RS06240	286.678	255.112	2.66615	-	uncharacterized protein
1179	HQ_RS14680	286.67	258.194	7.03334	-	uncharacterized protein
1180	HQ_RS06245	273.174	291.072	8.05316	nasB	major facilitator superfamily transport protein (probable substrate nitrate/nitrite)
1181	HQ_RS06250	255.559	242.265	32.7706	nasA1	assimilatory nitrate reductase
1182	HQ_RS06255	286.577	276.463	13.5335	nasD	nitrite reductase (ferredoxin)
1183	HQ_RS06260	271.525	281.979	21.3657	nasA2	assimilatory nitrate reductase
1184	HQ_RS06265	297.554	320.487	28.6635	-	uncharacterized protein
1185	HQ_RS06270	415.782	342.928	372.25	-	uncharacterized protein
1186	HQ_RS06275	556.75	353.271	130.627	-	uncharacterized protein
1187	HQ_RS06280	408.974	310.902	20.9861	-	uncharacterized protein
1188	HQ_RS06285	323.78	272.099	62.6761	-	uncharacterized protein
1189	HQ_RS06290	499.563	245.652	166.651	-	uncharacterized protein
1190	HQ_RS06295	371.578	275.009	10.7741	-	uncharacterized protein
1191	HQ_RS06300	518.082	368.078	142.627	-	NikR family transcription regulator
1192	HQ_RS06305	291.356	340.165	41.584	-	UPF0104 family protein
1193	HQ_RS06310	330.075	336.399	26.4215	-	DUF124 family protein
1194	HQ_RS06320	302.811	290.219	41.135	-	HxlR family transcription regulator
1195	HQ_RS06325	279.106	323.566	58.5127	pncA	isochorismatase family protein
1196	HQ_RS06330	520.006	441.786	44.5832	-	uncharacterized protein
1197	HQ_RS06335	388.363	294.336	33.7489	-	uncharacterized protein
1198	HQ_RS06340	389.385	246.032	35.5545	-	uncharacterized protein
1199	HQ_RS06345	457.286	301.088	7.43717	-	small multidrug export protein
1200	HQ_RS06350	292.697	229.363	11.2403	-	major facilitator superfamily transport protein
1201	HQ_RS06355	310.278	265.006	16.2647	-	homolog to restriction system mrr
1202	HQ_RS06360	303.248	263.044	47.1343	cat3	transport protein (probable substrate cationic amino acids)
1203	HQ_RS06365	324.28	266.723	11.2023	-	UspA domain protein
1204	HQ_RS06370	363.998	272.445	31.4425	-	UspA domain protein
1205	HQ_RS06375	343.867	380.161	68.7817	metE1	5-methyltetrahydropteroyltriglutamate--homocysteine S-methyltransferase (methionine synthase II)
1206	HQ_RS06380	254.701	270.404	33.8916	ocd2	ornithine cyclodeaminase
1207	HQ_RS06385	340.387	360.788	24.5303	gufA	GufA family transport protein (probable substrate zinc)
1208	HQ_RS14265	406.79	299.889	32.6091	-	uncharacterized protein
1209	HQ_RS14270	380.656	288.747	32.1365	-	uncharacterized protein
1210	HQ_RS06395	397.477	403.694	25.0121	hyuB	N-methylhydantoinase (ATP-hydrolyzing) B
1211	HQ_RS06400	363.861	374.849	32.905	hyuA	N-methylhydantoinase (ATP-hydrolyzing) A
1212	HQ_RS06405	395.748	334.633	24.3178	-	uncharacterized protein
1213	HQ_RS06410	435.846	424.386	64.9736	-	uncharacterized protein
1214	HQ_RS06415	271.825	284.123	41.1854	-	ABC-type transport system ATP-binding protein
1215	HQ_RS06420	337.522	301.322	60.6393	-	ABC-type transport system permease protein
1216	HQ_RS06425	310.887	287.765	13.9493	-	ABC-type transport system permease protein
1217	HQ_RS06430	266.879	270.798	14.9889	-	ABC-type transport system periplasmic substrate-binding protein
1218	HQ_RS06435	427.955	293.226	24.4671	-	MOSC domain protein
1219	HQ_RS06440	512.469	289.079	319.475	-	uncharacterized protein
1220	HQ_RS06445	380.307	343.967	55.8118	cadA	P-type transport ATPase (probable substrate zinc/cadmium)
1221	HQ_RS06450	428.22	335.607	49.4138	-	uncharacterized protein
1222	HQ_RS06455	334.337	299.344	26.0873	-	uncharacterized protein
1223	HQ_RS06460	294.921	382.211	20.1108	-	endoisopeptidase/DUF4129 domain protein
1224	HQ_RS06465	272.539	387.49	18.474	-	uncharacterized protein
1225	HQ_RS06470	230.723	345.193	9.95114	-	DUF11/DUF58 family protein
1226	HQ_RS06475	252.581	350.133	13.8945	-	uncharacterized protein
1227	HQ_RS06480	391.406	485.737	28.5804	moxR2	AAA-type ATPase (MoxR subfamily)
1228	HQ_RS06485	517.474	473.933	430.446	-	uncharacterized protein
1229	HQ_RS06490	481.245	400.809	53.9662	-	uncharacterized protein
1230	HQ_RS06495	356.523	319.241	9.59816	-	DUF304 domain protein
1231	HQ_RS06500	464.672	459.54	14.5654	-	DUF304 domain protein
1232	HQ_RS06505	506.564	492.413	38.9282	-	uncharacterized protein
1233	HQ_RS06510	507.419	457.577	20.8148	-	probable FMN-binding protein
1234	HQ_RS14695	310.179	338.724	13.9994	-	uncharacterized protein
1235	HQ_RS06515	433.849	369.209	61.0361	-	uncharacterized protein
1236	HQ_RS06520	469.664	399.342	103.484	-	uncharacterized protein
1237	HQ_RS06525	342.175	274.522	18.3566	-	DUF21/CBS domain protein
1238	HQ_RS06530	365.078	269.104	13.0409	-	HAD superfamily hydrolase
1239	HQ_RS06535	100.208	148.967	4.02123	-	iron-sulfur (2Fe-2S) domain protein
1240	HQ_RS06540	124.809	205.033	11.6782	-	uncharacterized protein
1241	HQ_RS06545	136.048	192.771	12.5648	-	uncharacterized protein
1242	HQ_RS06550	163.343	235.438	47.6243	-	uncharacterized protein
1243	HQ_RS06555	201.931	284.611	44.472	-	uncharacterized protein
1244	HQ_RS06560	149.802	220.788	12.1699	-	uncharacterized protein
1245	HQ_RS06565	345.523	326.497	62.0131	-	peptidase S9 family protein
1246	HQ_RS06570	323.883	294.286	31.6721	-	uncharacterized protein
1247	HQ_RS06575	436.338	347.326	504.898	-	uncharacterized protein
1248	HQ_RS06580	528.4	266.275	19.2354	-	uncharacterized protein
1249	HQ_RS06585	377.278	267.661	396.823	-	YcgG family protein
1250	HQ_RS06590	352.294	274.205	87.4508	entB2	isochorismatase family protein
1251	HQ_RS06595	363.845	288.934	46.743	-	DUF124 family protein
1252	HQ_RS06600	302.338	239.835	35.0854	-	uncharacterized protein
1253	HQ_RS06605	342.53	304.029	25.7411	-	DUF81 family protein
1254	HQ_RS06610	297.954	271.793	94.9541	-	uncharacterized protein
1255	HQ_RS06615	314.869	301.564	93.9624	-	major facilitator superfamily transport protein
1256	HQ_RS06620	321.811	272.246	56.8943	-	uncharacterized protein
1257	HQ_RS06625	232.664	234.48	145.957	-	uncharacterized protein
1258	HQ_RS06630	245.125	208.019	60.4885	-	rhodanese domain protein / beta-lactamase domain protein
1259	HQ_RS06635	82.9369	65.0621	30.1328	-	uncharacterized protein
1260	HQ_RS06640	420.262	256.834	196.708	-	uncharacterized protein
1261	HQ_RS06645	351.773	292.11	49.798	-	major facilitator superfamily transport protein
1262	HQ_RS06655	711.818	409.425	1294.3	-	cupin 2 barrel domain protein
1263	HQ_RS06660	330.988	280.294	105.671	chlID	ATP-dependent cobaltochelatase subunit ChlID
1264	HQ_RS06665	334.801	343.301	280.995	cobN	ATP-dependent cobaltochelatase subunit CobN
1265	HQ_RS06670	252.02	349.365	146.748	cbiC	cobalt-precorrin-8 methylmutase
1266	HQ_RS06675	346.67	415.916	195.154	cbiE	cobalt-precorrin-7 C5-methyltransferase
1267	HQ_RS06680	426.749	374.913	324.793	pduO	ATP:cob(I)alamin adenosyltransferase
1268	HQ_RS06685	433.967	376.809	127.553	ygfD	YgfD family GTPase
1269	HQ_RS06690	414.38	353.052	226.565	mmcB	methylmalonyl-CoA mutase subunit B (cobalamin-binding subunit)
1270	HQ_RS06695	414.006	342.957	406.726	hbd	3-hydroxyacyl-CoA dehydrogenase
1271	HQ_RS06700	195.624	231.175	43.6088	-	ABC-type transport system ATP-binding protein (probable substrate cobalt/nickel/biotin)
1272	HQ_RS06705	228.686	209.735	33.9828	-	ABC-type transport system permease protein (probable substrate cobalt/nickel/biotin)
1273	HQ_RS06710	229.06	240.337	60.9383	-	ABC-type transport system small membrane protein (probable substrate cobalt/nickel/biotin)
1274	HQ_RS06715	245.919	268.156	101.408	-	ABC-type transport system permease protein (probable substrate cobalt/nickel/biotin)
1275	HQ_RS06720	340.538	415.115	528.747	acaB2	acetyl-CoA C-acetyltransferase
1276	HQ_RS06725	319.671	413.27	351.801	-	DUF35 family protein
1277	HQ_RS06730	450.631	431.737	217.379	phaB	3-oxoacyl-CoA reductase (NADP)
1278	HQ_RS06735	452.677	394.315	311.173	phbC	poly(3-hydroxyalkanoate) synthase PhaC
1279	HQ_RS06740	439.478	451.847	641.489	phbE	poly(3-hydroxyalkanoate) synthase PhaE
1280	HQ_RS06745	625.538	591.353	1701.76	-	arCOG06342 family protein
1281	HQ_RS06750	527.872	461.416	1814.48	-	PHA granule-associated 12K protein
1282	HQ_RS06755	344.815	418.405	1110.15	maoC	MaoC domain protein
1283	HQ_RS06760	396.146	386.758	256.036	-	uncharacterized protein
1284	HQ_RS06765	348.723	373.73	169.121	leuS	leucine--tRNA ligase
1285	HQ_RS06770	257.288	225.749	126.921	-	uncharacterized protein
1286	HQ_RS06790	399.803	373.382	1470.22	-	uncharacterized protein
1287	HQ_RS06795	421.469	369.924	588.814	msrA3	peptide methionine sulfoxide reductase MsrA (S-form specific)
1288	HQ_RS06800	293.629	345.222	46.7359	-	FAD-linked oxidoreductase
1289	HQ_RS06805	455.808	353.989	78.8653	epf	homolog to mRNA 3'-end processing factor
1290	HQ_RS06810	367.345	370.665	127.069	ligB1	DNA ligase (ATP)
1291	HQ_RS06815	359.671	389.356	126.677	-	uncharacterized protein
1292	HQ_RS06820	391.86	482.858	296.763	-	rhomboid family protein
1293	HQ_RS06825	398.82	353.315	91.1181	-	uncharacterized protein
1294	HQ_RS06830	355.299	373.86	199.365	-	uncharacterized protein
1295	HQ_RS06835	305.528	318.359	49.0079	-	probable S-adenosylmethionine-dependent methyltransferase
1296	HQ_RS06840	409.895	373.93	73.3102	-	homolog to sodium/calcium antiporter
1297	HQ_RS06845	365.004	439.21	141.306	-	arNOG08307 family NADH-binding domain protein
1298	HQ_RS06850	380.489	382.622	133.44	fer9	ferredoxin (2Fe-2S)
1299	HQ_RS06855	338.87	367.174	356.798	-	uncharacterized protein
1300	HQ_RS06860	362.79	413.982	138.327	-	FUN14 family protein
1301	HQ_RS06865	372.928	450.538	207.137	hflX	GTP-binding protein HflX
1302	HQ_RS06870	401.139	384.333	228.869	moaC	probable cyclic pyranopterin monophosphate synthase accessory protein
1303	HQ_RS06875	292.806	353.801	334.732	nnrDE	bifunctional NAD(P)H-hydrate repair enzyme Nnr
1304	HQ_RS06880	343.761	346.572	89.8679	-	major facilitator superfamily transport protein
1305	HQ_RS14705	435.922	340.271	112.137	-	uncharacterized protein
1306	HQ_RS06885	395.072	360.131	15.3841	-	uncharacterized protein
1307	HQ_RS06890	434.093	345.31	54.5536	-	probable FAD/NAD-binding oxidoreductase
1308	HQ_RS06895	502.795	359.061	236.479	-	HTH domain protein
1309	HQ_RS06900	357.528	344.974	335.881	-	UspA domain protein
1310	HQ_RS06905	375.412	346.671	86.8533	-	RIO-type protein kinase domain protein
1311	HQ_RS06910	362.633	287.06	190.701	-	START domain protein
1312	HQ_RS06915	424.246	438.588	1026.36	-	HTH domain protein
1313	HQ_RS06920	393.262	320.839	117.401	-	uncharacterized protein
1314	HQ_RS06925	339.731	331.285	52.0646	pchA2	ion channel pore / TrkA domain protein
1315	HQ_RS06930	409.882	384.828	311.038	coxC	cox-type terminal oxidase subunit III
1316	HQ_RS06935	350.144	396.991	231.647	fdfT	squalene synthase
1317	HQ_RS06940	423.683	640.793	33.3131	-	uncharacterized protein
1318	HQ_RS06945	441.743	358.451	105.602	-	uncharacterized protein
1319	HQ_RS06950	365.699	332.683	149.606	pgsA3	CDP-alcohol 1-archaetidyltransferase
1320	HQ_RS06955	528.518	403.928	199.788	hcp3	halocyanin
1321	HQ_RS06960	488.422	531.566	343.52	rps1e	30S ribosomal protein S1e
1322	HQ_RS06965	354.148	428.085	380.37	-	uncharacterized protein
1323	HQ_RS06970	390.513	462.873	344.375	recJ2	probable replication complex protein RecJ2
1324	HQ_RS06975	485.184	643.158	577.99	rps15	30S ribosomal protein S15
1325	HQ_RS06985	390.823	364.202	103.104	panD	aspartate 1-decarboxylase
1326	HQ_RS06990	382.274	352.691	19.8592	-	uncharacterized protein
1327	HQ_RS06995	551.187	451.181	22.2583	-	DUF2078 family protein
1328	HQ_RS07000	347.243	387.983	66.6069	-	DapA family protein
1329	HQ_RS07005	352.929	380.784	287.82	adh1	oxidoreductase (homolog to zinc-containing alcohol dehydrogenase)
1330	HQ_RS07010	355.446	370.895	130.708	-	uncharacterized protein
1331	HQ_RS07015	416.531	341.994	110.602	-	glyoxalase domain protein
1332	HQ_RS07020	426.496	356.653	582.436	tenA	thiamine biosynthesis/salvage protein TenA
1333	HQ_RS07025	401.162	380.268	278.565	-	SSSF family transport protein
1334	HQ_RS07030	469.323	331.804	105.297	-	DUF1684 family protein
1335	HQ_RS07035	481.227	453.776	64.6844	-	UspA domain protein
1336	HQ_RS07040	399.35	364.623	229.388	-	SCO1/SenC/PrrC family protein
1337	HQ_RS07045	392.217	338.963	208.18	trxA4	thioredoxin
1338	HQ_RS07050	327.176	309.224	42.9182	ccdA	homolog to cytochrome c-type biogenesis protein CcdA
1339	HQ_RS07055	428.663	343.029	69.2066	mobA2	molybdenum cofactor guanylyltransferase
1340	HQ_RS07060	491.657	401.097	61.0044	-	uncharacterized protein
1341	HQ_RS07065	491.5	341.124	463.661	-	uncharacterized protein
1342	HQ_RS07070	401.124	306.749	210.878	glpQ2	glycerophosphodiester phosphodiesterase
1343	HQ_RS07075	283.905	333.038	74.9044	-	probable oxidoreductase (short-chain dehydrogenase family)
1344	HQ_RS07080	374.91	353.831	85.9281	-	probable beta-carotene 15,15'-monooxygenase
1345	HQ_RS07085	389.961	408.96	266.116	guaB	inosine-5'-monophosphate dehydrogenase
1346	HQ_RS07090	337.873	410.375	1635.65	-	uncharacterized protein
1347	HQ_RS07095	365.526	387.151	219.587	-	uncharacterized protein
1348	HQ_RS07100	420.005	403.006	1093.36	-	uncharacterized protein
1349	HQ_RS07110	486.684	369.001	179.566	-	uncharacterized protein
1350	HQ_RS07115	488.447	364.816	73.5055	-	uncharacterized protein
1351	HQ_RS07120	416.966	343.563	139.718	-	uncharacterized protein
1352	HQ_RS07125	350.193	349.526	20.1866	-	uncharacterized protein
1353	HQ_RS07130	436.323	358.377	92.5715	acd	acyl-CoA dehydrogenase
1354	HQ_RS07135	382.647	359.922	45.0514	-	transport protein (probable polysaccharide biosynthesis transport protein)
1355	HQ_RS07140	450.634	412.228	270.045	-	NUDIX family hydrolase
1356	HQ_RS07145	313.145	350.026	56.6116	-	uncharacterized protein
1357	HQ_RS07150	475.047	380.527	758.482	-	uncharacterized protein
1358	HQ_RS07155	311.378	299.563	190.108	fadA	enoyl-CoA hydratase
1359	HQ_RS07160	462.988	407.083	900.772	tfs1	transcription elongation factor TFS
1360	HQ_RS07165	376.065	320.956	276.436	-	uncharacterized protein
1361	HQ_RS07170	295.063	327.916	351.096	trmI	tRNA (adenine-N(1))-methyltransferase TrmI
1362	HQ_RS07175	392.582	418.927	1901.73	nac	nascent polypeptide-associated complex protein
1363	HQ_RS07180	375.616	360.845	78.1838	mmcA	methylmalonyl-CoA mutase subunit A
1364	HQ_RS07185	314.365	279.341	72.651	mce	methylmalonyl-CoA epimerase
1365	HQ_RS07190	300.001	298.688	38.9522	menE	O-succinylbenzoate--CoA ligase
1366	HQ_RS07195	337.072	342.134	98.4214	rpe	rpa-associated phosphoesterase
1367	HQ_RS07200	405.982	390.272	179.932	rpap1	rpa-associated protein
1368	HQ_RS07205	304.752	371.364	216.904	rpa1	replication protein A
1369	HQ_RS07210	455.057	394.212	79.3931	-	UPF0118 family membrane protein
1370	HQ_RS07215	507.878	425.056	210.754	-	PadR family transcription regulator
1371	HQ_RS07220	426.744	348.976	63.2445	-	uncharacterized protein
1372	HQ_RS07225	369.985	333.08	249.498	-	DoxX domain protein
1373	HQ_RS07230	536.509	400.591	154.209	-	uncharacterized protein
1374	HQ_RS07235	416.118	344.806	165.843	-	HAD superfamily hydrolase
1375	HQ_RS07240	375.478	341.475	248.142	gnaD	D-gluconate dehydratase
1376	HQ_RS07245	380.883	304.198	81.6265	-	uncharacterized protein
1377	HQ_RS07250	420.794	331.811	709.156	fer3	ferredoxin (2Fe-2S)
1378	HQ_RS07255	426.817	370.96	145.994	-	DUF3054 family protein
1379	HQ_RS07260	329.939	335.257	77.4729	-	probable S-adenosylmethionine-dependent methyltransferase
1380	HQ_RS07265	297.84	336.063	80.0875	-	GNAT family acetyltransferase
1381	HQ_RS07270	356.686	377.958	70.7973	fen1	flap endonuclease Fen1
1382	HQ_RS07285	431.136	371.729	15022.5	-	uncharacterized protein
1383	HQ_RS07290	325.743	390.715	155.312	-	homolog to S-adenosylmethionine-dependent methyltransferase
1384	HQ_RS07295	427.6	415.121	204.264	-	PtpS family protein
1385	HQ_RS07300	354.263	486.932	375.192	tdh	oxidoreductase (homolog to zinc-containing alcohol dehydrogenase / threonine 3-dehydrogenase)
1386	HQ_RS07305	403.03	488.969	521.354	gch3	GTP cyclohydrolase III
1387	HQ_RS07310	401.565	385.321	248.521	aslA1	sulfatase
1388	HQ_RS07315	613.382	541.854	708.305	-	uncharacterized protein
1389	HQ_RS07320	405.642	376.632	115.998	arsA3	ArsA family ATPase
1390	HQ_RS07325	478.275	416.279	194.386	phr4	cryptochrome/photolyase-related protein
1391	HQ_RS07330	372.768	352.176	70.9718	rnhA2	ribonuclease H, type 1
1392	HQ_RS07335	535.24	390.064	109.843	-	TrmB family transcription regulator
1393	HQ_RS07340	444.715	297.045	100.663	-	uncharacterized protein
1394	HQ_RS07345	502.907	325.262	59.2955	-	uncharacterized protein
1395	HQ_RS07350	295.489	410.659	50.9555	-	major facilitator superfamily transport protein
1396	HQ_RS07355	399.58	398.163	238.612	-	DMT superfamily transport protein
1397	HQ_RS07360	483.239	464.895	485.818	sdhA2	succinate dehydrogenase subunit A
1398	HQ_RS07365	538.675	388.806	428.107	-	DUF457 family protein
1399	HQ_RS07370	518.714	418.795	113.434	-	uncharacterized protein
1400	HQ_RS07375	555.003	373.817	112.326	trxB3	oxidoreductase (homolog to thioredoxin-disulfide reductase)
1401	HQ_RS07385	453.512	354.089	62.1055	-	uncharacterized protein
1402	HQ_RS07395	336.372	388.2	111.309	-	probable oxidoreductase (short-chain dehydrogenase family)
1403	HQ_RS07400	208.191	238.963	186.675	-	uncharacterized protein
1404	HQ_RS07405	246.75	295.168	169.243	-	ABC-type transport system periplasmic substrate-binding protein (probable substrate sugar)
1405	HQ_RS07410	233.495	308.017	85.0667	-	ABC-type transport system ATP-binding protein (probable substrate sugar)
1406	HQ_RS07415	244.559	285.031	26.6746	-	ABC-type transport system permease protein (probable substrate sugar)
1407	HQ_RS07420	237.891	263.582	56.8502	-	ABC-type transport system permease protein (probable substrate sugar)
1408	HQ_RS14275	246.204	329.699	49.4572	-	uncharacterized protein
1409	HQ_RS07430	252.311	380.819	319.352	-	uncharacterized protein
1410	HQ_RS07435	486.324	549.605	540.121	psmA2	proteasome alpha subunit
1411	HQ_RS07440	303.706	323.743	156.231	folA1	dihydrofolate reductase
1412	HQ_RS07445	342.444	346.344	133.331	hts	thymidylate synthase
1413	HQ_RS07450	483.643	400.828	288.51	-	beta-lactamase domain protein
1414	HQ_RS07455	403.707	382.815	88.9012	-	uncharacterized protein
1415	HQ_RS07460	700.356	662.557	60.1786	-	ISHwa2-type transposase ISHwa2
1416	HQ_RS07465	564.497	844.087	5128.31	sod	superoxide dismutase (Mn)
1417	HQ_RS07470	320.144	327.502	89.8021	-	DUF2237 family protein
1418	HQ_RS07475	424.255	400.469	140.617	phr2	deoxyribodipyrimidine photolyase
1419	HQ_RS07480	347.245	338.872	104.006	mptE	6-hydroxymethyl-7,8-dihydropterine pyrophosphokinase MptE
1420	HQ_RS07485	420.173	411.362	151.132	folP	dihydropteroate synthase
1421	HQ_RS07490	476.82	430.759	429.968	-	uncharacterized protein
1422	HQ_RS07495	508.955	407.186	181.234	-	tRNA (cytidine/uridine-2'-O-)-methyltransferase
1423	HQ_RS07500	389.959	401.584	195.994	gatE	glutamyl-tRNA(Gln) amidotransferase subunit E
1424	HQ_RS07505	357.191	433.22	255.401	-	uncharacterized protein
1425	HQ_RS07510	414.893	454.678	160.217	bolA	BolA family protein
1426	HQ_RS07515	239.993	305.72	81.2611	-	uncharacterized protein
1427	HQ_RS07520	280.769	335.372	165.41	dppC4	ABC-type transport system permease protein (probable substrate dipeptide/oligopeptide)
1428	HQ_RS07525	376.107	375.347	96.5976	dppB4	ABC-type transport system permease protein (probable substrate dipeptide/oligopeptide)
1429	HQ_RS07530	300.705	384.749	408.482	dppA4	ABC-type transport system periplasmic substrate-binding protein (probable substrate dipeptide/oligopeptide)
1430	HQ_RS07535	300.576	332.356	403.669	dppDF4	ABC-type transport system ATP-binding protein (probable substrate dipeptide/oligopeptide)
1431	HQ_RS07540	381.22	292.66	239.704	-	uncharacterized protein
1432	HQ_RS07545	409.952	341.721	196.334	-	uncharacterized protein
1433	HQ_RS07550	372.701	327.93	175.203	mutY	A/G-specific adenine glycosylase
1434	HQ_RS14720	354.593	396.204	39.0174	-	uncharacterized protein
1435	HQ_RS07555	227.355	274.175	58.4678	-	IS1341-type transposase
1436	HQ_RS07560	346.977	301.077	78.348	cinA3	CinA N-terminal domain protein
1437	HQ_RS07565	412.666	376.137	275.95	-	uncharacterized protein
1438	HQ_RS07570	405.499	456.059	270.872	-	DUF2110 family protein
1439	HQ_RS07575	483.703	471.372	574.823	tfeA	transcription initiation factor TFE
1440	HQ_RS07580	491.962	395.834	521.69	trm56	tRNA (cytidine(56)-2'-O)-methyltransferase
1441	HQ_RS07585	499.377	362.646	527.586	dadA	homolog to D-aspartate oxidase
1442	HQ_RS07590	430.575	378.595	114.276	-	GalE family epimerase/dehydratase
1443	HQ_RS07595	435.57	320.6	107.127	-	DUF2797 family protein
1444	HQ_RS07600	361.015	270.285	429.818	-	glycine-rich protein
1445	HQ_RS07605	416.528	338.168	131.704	-	probable nucleoside hydrolase
1446	HQ_RS07610	430.628	336.79	142.616	gth1	probable glycosyltransferase, type 1
1447	HQ_RS07615	430.22	405.241	222.523	gth2	probable glycosyltransferase, type 1
1448	HQ_RS07620	394.836	367.673	394.437	rnp4	ribonuclease P protein component 4
1449	HQ_RS07625	361	437.865	1493.57	-	CRM domain protein
1450	HQ_RS07630	396.274	431.625	184.341	mscS1	mechanosensitive channel protein MscS
1451	HQ_RS07635	480.91	438.859	116.604	-	HD family hydrolase
1452	HQ_RS07640	698.251	391.768	2195.33	tatA	Sec-independent protein translocase subunit TatA
1453	HQ_RS07650	388.651	324.083	100.182	-	MATE efflux family protein
1454	HQ_RS07655	390.252	392.289	487.943	-	uncharacterized protein
1455	HQ_RS07660	351.807	336.193	146.545	gth5	probable glycosyltransferase, type 1
1456	HQ_RS07670	407.363	314.704	170.839	ribG	2,5-diamino-6-(ribosylamino)-4(3H)-pyrimidinone 5'-phosphate reductase
1457	HQ_RS07675	532.89	355.254	775.93	trxA5	thioredoxin
1458	HQ_RS07705	388.151	380.861	172.881	-	SBDS family protein
1459	HQ_RS07710	433.982	330.992	97.2354	-	uncharacterized protein
1460	HQ_RS07715	446.77	263.471	164.159	-	probable TP rich cell surface protein
1461	HQ_RS07720	482.33	386.771	135.156	-	uncharacterized protein
1462	HQ_RS07725	530.954	354.98	9.77117	-	uncharacterized protein
1463	HQ_RS07730	450.346	411.347	105.121	-	major facilitator superfamily transport protein
1464	HQ_RS07735	412.048	386.267	29.7369	-	GNAT family acetyltransferase
1465	HQ_RS07740	476.579	412.658	72.3665	pgsA4	CDP-alcohol 1-archaetidyltransferase
1466	HQ_RS07745	453.672	447.796	1130.45	-	uncharacterized protein
1467	HQ_RS07750	535.936	412.633	591.742	-	uncharacterized protein
1468	HQ_RS07755	435.048	413.377	639.991	-	uncharacterized protein
1469	HQ_RS07780	474.892	462.511	642.691	tbpA	TATA-binding transcription initiation factor
1470	HQ_RS07785	405.384	393.387	118.39	rad25b	DNA repair helicase Rad25
1471	HQ_RS07795	317.023	317.688	328.456	-	HPP domain protein
1472	HQ_RS07800	427.353	366.653	192.832	-	uncharacterized protein
1473	HQ_RS14280	388.09	331.831	53.9371	-	uncharacterized protein
1474	HQ_RS07810	199.925	253.31	30.9169	-	uncharacterized protein
1475	HQ_RS07815	185.945	229.743	89.5091	-	uncharacterized protein
1476	HQ_RS07820	299.157	282.092	75.3155	-	uncharacterized protein
1477	HQ_RS07825	479.072	354.471	185.576	-	LysE family transport protein
1478	HQ_RS07830	408.761	380.957	200.235	-	uncharacterized protein
1479	HQ_RS07835	439.531	414.163	116.63	-	uncharacterized protein
1480	HQ_RS07840	223.086	242.724	127.082	-	IS1341-type transposase
1481	HQ_RS07845	410.657	314.072	176.182	fer8	ferredoxin (2Fe-2S)
1482	HQ_RS07850	383.717	302.991	89.0907	-	START domain protein
1483	HQ_RS07855	345.331	363.706	169.959	sga1	glucoamylase
1484	HQ_RS07860	384.704	336.512	359.544	amyA2	glycoside hydrolase family protein
1485	HQ_RS07865	148.977	203.845	18.0008	-	uncharacterized protein
1486	HQ_RS07870	388.402	334.97	44.5362	-	small CPxCG-related zinc finger protein
1487	HQ_RS07875	395.581	337.847	83.852	-	uncharacterized protein
1488	HQ_RS07880	385.77	387.286	337.085	sfuC	ABC-type transport system ATP-binding protein (probable substrate iron)
1489	HQ_RS07885	375.591	373.128	1022.53	sfuB	ABC-type transport system permease protein (probable substrate iron)
1490	HQ_RS07890	375.979	343.209	4172.81	sfuA	ABC-type transport system periplasmic substrate-binding protein (probable substrate iron)
1491	HQ_RS07895	412.824	347.829	895.814	-	homolog to arabinopyranose mutase
1492	HQ_RS07900	424.199	342.741	298.685	-	uncharacterized protein
1493	HQ_RS07905	336.308	391.747	2.51335	-	DUF123 domain protein
1494	HQ_RS07910	323.446	325.618	30.2484	-	IS1341-type transposase
1495	HQ_RS07915	428.029	433.959	0	-	FAD-dependent oxidoreductase (GlcD/DLD_GlcF/GlpC domain fusion protein)
1496	HQ_RS07920	377.038	377.159	0	lctP	L-lactate permease
1497	HQ_RS07925	339.523	337.88	0	-	uncharacterized protein
1498	HQ_RS07930	433.726	327.689	0	-	uncharacterized protein
1499	HQ_RS07935	474.396	331.109	0	-	uncharacterized protein
1500	HQ_RS07940	414.885	445.745	0	-	uncharacterized protein
1501	HQ_RS07945	569.718	555.885	0	-	uncharacterized protein
1502	HQ_RS07950	386.265	356.767	115.296	cysK	cysteine synthase
1503	HQ_RS07955	290.916	290.755	33.3015	-	uncharacterized protein
1504	HQ_RS07960	516.051	335.464	172.183	trxA6	thioredoxin
1505	HQ_RS07965	359.872	394.943	158.035	-	YyaL family protein
1506	HQ_RS07970	361.841	343.788	222.687	purD	phosphoribosylamine--glycine ligase
1507	HQ_RS07975	380.426	299.816	76.6545	yvoF	O-acetyltransferase (homolog to galactoside O-acetyltransferase)
1508	HQ_RS07980	444.881	377.135	135.611	mscS2	mechanosensitive channel protein MscS
1509	HQ_RS07985	442.005	420.384	216.207	-	DisA-N domain protein
1510	HQ_RS07995	461.618	362.47	191.773	-	cyclin domain protein
1511	HQ_RS08000	382.006	409.93	41.6743	coaD	phosphopantetheine adenylyltransferase
1512	HQ_RS08005	380.829	384.983	75.1215	gshA	glutamate--cysteine ligase
1513	HQ_RS08010	335.318	393.033	81.9008	fib	fibrillarin-like rRNA/tRNA 2'-O-methyltransferase
1514	HQ_RS08015	325.357	364.175	142.79	nop5	rRNA/tRNA 2'-O-methyltransferase complex protein Nop5
1515	HQ_RS08020	296.632	364.51	200.377	-	uncharacterized protein
1516	HQ_RS14735	215.922	294.531	343.172	-	uncharacterized protein
1517	HQ_RS08025	382.858	509.301	1825.16	tfbA6	transcription initiation factor TFB
1518	HQ_RS14740	393.74	350.748	108.416	-	uncharacterized protein
1519	HQ_RS08040	579.039	638.097	6483.92	-	UPF0058 family protein
1520	HQ_RS08045	379.945	414.352	256.192	-	UPF0212 family protein
1521	HQ_RS08050	319.791	353.451	57.3502	-	DNA N-glycosylase
1522	HQ_RS08055	403.536	388.501	149.757	malQ	4-alpha-glucanotransferase
1523	HQ_RS08060	450.678	375.996	240.909	thrS	threonine--tRNA ligase
1524	HQ_RS08065	415.554	327.155	115.141	nadE2	NAD synthase (glutamine-hydrolyzing)
1525	HQ_RS08070	398.737	369.064	272.894	-	DHH/RecJ family phosphoesterase
1526	HQ_RS08075	561.044	395.959	545.105	-	PRC domain protein
1527	HQ_RS08080	330.18	288.477	95.897	-	uncharacterized protein
1528	HQ_RS08085	375.588	357.484	445.615	-	uncharacterized protein
1529	HQ_RS08090	487.55	407.239	159.482	mat	S-adenosylmethionine synthase
1530	HQ_RS08095	393.32	390.904	180.38	cyaB	adenylate cyclase
1531	HQ_RS08100	471.626	501.605	813.451	mtfK2	FKBP-type peptidylprolyl isomerase
1532	HQ_RS08105	340.742	362.438	81.2395	parA3	ParA domain protein
1533	HQ_RS08110	452.361	412.606	511.251	-	UPF0342 family protein
1534	HQ_RS08115	473.713	358.263	119.623	-	uncharacterized protein
1535	HQ_RS08120	410.016	456.592	487.739	dph2	S-adenosyl-L-methionine:L-histidine 3-amino-3-carboxypropyltransferase
1536	HQ_RS08125	440.776	360.751	202.443	-	homolog to UPF0173 family metal-dependent hydrolase
1537	HQ_RS08130	428.025	335.636	202.017	-	uncharacterized protein
1538	HQ_RS08135	411.479	379.217	126.703	phoU2	transcription regulator (homolog to phosphate uptake regulator)
1539	HQ_RS08140	420.906	379.193	27.6617	-	HTH domain protein
1540	HQ_RS08145	311.449	359.944	29.3194	-	LpxA family protein
1541	HQ_RS08150	426.13	361.172	57.1118	phnE2	ABC-type transport system permease protein (probable substrate phosphate/phosphonate)
1542	HQ_RS08155	403.645	356.134	44.1477	phnC2	ABC-type transport system ATP-binding protein (probable substrate phosphate/phosphonate)
1543	HQ_RS08160	374.768	318.595	46.5995	phnD2	ABC-type transport system periplasmic substrate-binding protein (probable substrate phosphate/phosphonate)
1544	HQ_RS08165	421.66	339.259	33.6743	phnG	phosphonate metabolism protein PhnG
1545	HQ_RS08170	395.662	291.156	44.4465	phnH	phosphonate metabolism protein PhnH
1546	HQ_RS08175	346.256	355.215	35.3572	phnI	phosphonate metabolism protein PhnI
1547	HQ_RS08180	368.996	393.882	60.2889	phnJ	phosphonate metabolism protein PhnJ
1548	HQ_RS08185	396.095	431.487	56.9619	-	uncharacterized protein
1549	HQ_RS08190	356.632	397.102	20.3577	phnL	ABC-type transport system ATP-binding protein (probable substrate phosphate/phosphonate)
1550	HQ_RS08195	289.053	355.681	29.1816	phnM	phosphonate metabolism protein PhnM
1551	HQ_RS08200	395.859	437.788	105.408	-	YfiH family protein
1552	HQ_RS08205	211.418	279.734	43.257	arsR3	ArsR family transcription regulator
1553	HQ_RS08210	233.097	351.77	35.432	arsD	transcription regulator ArsD
1554	HQ_RS08215	232.524	351.643	48.2973	arsA4	ArsA-type transport ATPase (probable substrate arsenite)
1555	HQ_RS08220	340.312	374.158	65.6613	-	UPF0342 family protein
1556	HQ_RS08225	241.058	311.736	28.8531	-	uncharacterized protein
1557	HQ_RS08230	255.261	214.911	45.9567	-	uncharacterized protein
1558	HQ_RS08235	243.49	215.447	115.871	-	DUF318 family protein
1559	HQ_RS08240	258.805	258.536	136.472	arsR1	ArsR family transcription regulator
1560	HQ_RS08250	392.381	392.491	152.836	-	XerC/D-like integrase
1561	HQ_RS08255	459.472	417.917	54.7744	-	uncharacterized protein
1562	HQ_RS08260	439.885	387.306	16.7738	-	uncharacterized protein
1563	HQ_RS08270	302.502	308.488	82.0839	-	uncharacterized protein
1564	HQ_RS08275	344.349	363.275	30.8736	-	Lrp/AsnC family transcription regulator
1565	HQ_RS08280	332.446	300.59	121.835	guaD2	probable nucleoside deaminase (cytosine/guanine deaminase)
1566	HQ_RS08285	419.663	343.197	89.9869	mrpD4	Mrp-type sodium/proton antiporter system subunit D4
1567	HQ_RS08290	442.137	374.754	124.622	-	UPF0753 family protein
1568	HQ_RS08295	401.056	456.78	145.3	-	UPF0361 family protein
1569	HQ_RS08300	408.221	369.133	88.3839	-	ribonuclease H domain protein
1570	HQ_RS08305	411.949	424.691	499.309	gtl6	dolichyl-phosphate hexosyltransferase
1571	HQ_RS08310	403.862	424.398	215.187	-	uncharacterized protein
1572	HQ_RS08315	371.196	384.512	263.343	-	DUF583 family protein
1573	HQ_RS08320	349.795	371.924	71.2559	-	uncharacterized protein
1574	HQ_RS08325	322.665	363.615	88.6157	aspC4	pyridoxal phosphate-dependent aminotransferase (probable aspartate aminotransferase)
1575	HQ_RS08330	355.098	339.781	315.562	ssuA	ABC-type transport system periplasmic substrate-binding protein (probable substrate nitrate/sulfonate/bicarbonate)
1576	HQ_RS08335	448.924	354.18	185.962	ssuC	ABC-type transport system permease protein (probable substrate nitrate/sulfonate/bicarbonate)
1577	HQ_RS08340	401.119	404.795	182.353	ssuB	ABC-type transport system ATP-binding protein (probable substrate nitrate/sulfonate/bicarbonate)
1578	HQ_RS08345	477.836	401.974	228.42	rad25c	DNA repair helicase Rad25
1579	HQ_RS08350	517.089	417.213	124.627	-	DUF790 family protein
1580	HQ_RS08355	435.501	410.468	128.83	-	uncharacterized protein
1581	HQ_RS08360	375.798	388.005	87.6761	cna	tRNA/rRNA cytosine-C5-methylase
1582	HQ_RS08365	362.906	378.787	118.008	-	PAC2 family protein
1583	HQ_RS08370	411.591	436.381	453.612	grpE	DnaJ/DnaK ATPase stimulator GrpE
1584	HQ_RS08375	558.342	522.214	806.289	dnaK	Hsp70-type molecular chaperone DnaK
1585	HQ_RS08380	438.331	386.108	274.229	dnaJ1	molecular chaperone DnaJ
1586	HQ_RS08385	513.454	373.536	141.661	-	uncharacterized protein
1587	HQ_RS08390	546.664	410.032	184.477	-	GNAT family acetyltransferase
1588	HQ_RS08395	657.962	447.922	336.425	-	uncharacterized protein
1589	HQ_RS08400	424.566	423.729	558.034	-	uncharacterized protein
1590	HQ_RS08405	403.754	388.237	53.3295	cdd	cytidine deaminase
1591	HQ_RS08410	451.034	419.706	124.329	udp2	uridine phosphorylase
1592	HQ_RS08415	447.487	492.032	880.21	ndh2	probable NADH dehydrogenase
1593	HQ_RS08420	516.225	735.427	2062.33	-	DUF293 domain protein
1594	HQ_RS08425	430.999	426.65	139.765	-	GalE family epimerase/dehydratase
1595	HQ_RS08430	441.145	480.542	201.403	gyrA	DNA gyrase subunit A
1596	HQ_RS08435	433.855	491.234	209.142	gyrB	DNA gyrase subunit B
1597	HQ_RS08440	366.079	415.301	211.923	top6B	DNA topoisomerase 6 subunit B (intein-containing)
1598	HQ_RS08445	422.881	434.045	269.179	top6A	DNA topoisomerase 6 subunit A
1599	HQ_RS08450	329.912	347.548	212.065	thiE	thiamine-phosphate synthase
1600	HQ_RS08455	328.356	341.196	201.353	thiM	hydroxyethylthiazole kinase
1601	HQ_RS08460	419.034	375.308	148.535	thiD	phosphomethylpyrimidine kinase / phosphomethylpyrimidine phosphate kinase
1602	HQ_RS08465	366.28	348.574	76.9684	-	beta-lactamase domain protein
1603	HQ_RS08470	383.42	329.762	88.1641	ligB2	DNA ligase (ATP)
1604	HQ_RS08475	345.737	349.626	79.1388	-	UCP012666 family protein
1605	HQ_RS08480	464.579	505.005	1054.48	psmB	proteasome beta subunit
1606	HQ_RS08485	523.995	404.834	2331.26	-	uncharacterized protein
1607	HQ_RS08490	362.129	391.648	302.856	-	UPF0212 family protein
1608	HQ_RS08495	385.234	392.392	145.195	-	HTH/CBS domain protein
1609	HQ_RS08500	372.279	376.721	172.784	purM	phosphoribosylformylglycinamidine cyclo-ligase
1610	HQ_RS08505	445.569	432.157	340.16	-	uncharacterized protein
1611	HQ_RS08510	436.103	361.829	221.813	-	M50 family metalloprotease
1612	HQ_RS08515	379.848	371.837	70.4832	traB	TraB family protein
1613	HQ_RS08520	362.153	351.77	108.88	-	DUF151 family protein
1614	HQ_RS08525	567.287	417.072	292.421	-	uncharacterized protein
1615	HQ_RS08530	388.846	459.58	163.309	ileS	isoleucine--tRNA ligase
1616	HQ_RS08535	402.72	524.759	174.844	dhaK	dihydroxyacetone kinase subunit DhaK
1617	HQ_RS08540	324.712	513.21	103.65	dhaL	dihydroxyacetone kinase subunit DhaL
1618	HQ_RS08545	433.1	498.907	96.8957	dhaM	probable phosphoenolpyruvate-protein phosphoryltransferase
1619	HQ_RS08550	485.629	618.741	479.065	glpA2	glycerol-3-phosphate dehydrogenase subunit A
1620	HQ_RS08555	391.982	395.316	56.0387	-	phosphoglycolate phosphatase
1621	HQ_RS08560	462.563	485.795	696.672	-	uncharacterized protein
1622	HQ_RS08565	386.559	387.038	68.9055	-	probable S-adenosylmethionine-dependent methyltransferase
1623	HQ_RS08570	385.949	394.471	61.0937	-	DUF368 family protein
1624	HQ_RS08575	378.623	403.498	68.6801	aglM	UDP-glucose 6-dehydrogenase AglM
1625	HQ_RS08580	316.449	333.812	308.669	aglB	dolichyl-monophosphooligosaccharide--protein glycotransferase AglB
1626	HQ_RS08585	108.19	140.11	1432.12	aglF1	UTP--glucose-1-phosphate uridylyltransferase AglF
1627	HQ_RS08590	65.0007	75.9871	198.488	-	GalE family epimerase/dehydratase
1628	HQ_RS08600	8.16799	13.0987	165.031	-	uncharacterized protein
1629	HQ_RS08605	9.20843	14.79	177.176	gth6	probable glycosyltransferase, type 1
1630	HQ_RS08610	8.60927	10.5003	288.95	-	probable transport protein (probable polysaccharide biosynthesis transport protein)
1631	HQ_RS08615	9.45424	11.9715	226.177	-	uncharacterized protein
1632	HQ_RS08620	18.5198	40.1934	7.10478	-	uncharacterized protein
1633	HQ_RS08625	8.79987	11.8541	135.519	-	uncharacterized protein
1634	HQ_RS08630	3.30006	8.37796	463.749	aslA5	sulfatase
1635	HQ_RS08635	14.9943	19.3203	187.95	gth4	probable glycosyltransferase, type 1
1636	HQ_RS08640	70.8625	75.5706	254.578	aglG	glycosyltransferase AglG
1637	HQ_RS08645	450.054	400.172	293.219	aglJ	dolichyl-phosphate hexosyltransferase AglJ
1638	HQ_RS08650	672.272	563.15	277.844	-	uncharacterized protein
1639	HQ_RS08655	780.111	554.692	741.191	-	CopG domain protein
1640	HQ_RS08660	379.447	436.317	159.666	-	uncharacterized protein
1641	HQ_RS08665	429.023	404.835	181.997	-	beta-lactamase domain protein
1642	HQ_RS08670	424.335	362.078	125.552	-	uncharacterized protein
1643	HQ_RS08675	329.361	439.468	920.431	leuA1	2-isopropylmalate synthase
1644	HQ_RS08680	375.637	517.359	1813.29	-	uncharacterized protein
1645	HQ_RS08685	366.495	576.855	471.675	ilvB	acetolactate synthase large subunit
1646	HQ_RS08690	501.758	736.889	589.537	ilvN	acetolactate synthase small subunit
1647	HQ_RS08695	412.485	606.689	457.286	ilvC	ketol-acid reductoisomerase
1648	HQ_RS08700	431.653	572.165	399.147	leuC	3-isopropylmalate dehydratase large subunit
1649	HQ_RS08705	430.737	576.973	317.474	leuD	3-isopropylmalate dehydratase small subunit
1650	HQ_RS08710	414.196	472.706	193.803	leuB	3-isopropylmalate dehydrogenase
1651	HQ_RS08715	332.736	363.374	460.69	ptsH	phosphocarrier protein HPr
1652	HQ_RS08720	336.448	339.34	138.104	ptsI	phosphotransferase system component I
1653	HQ_RS08725	469.704	547.949	654.396	fba1	fructose-bisphosphate aldolase, class II
1654	HQ_RS08730	418.32	403.988	102.071	-	GNAT family acetyltransferase
1655	HQ_RS08735	439.588	396.552	167.202	-	uncharacterized protein
1656	HQ_RS08740	407.43	440.302	278.78	tif2Bd	translation initiation factor aIF-2B delta subunit
1657	HQ_RS08745	401.637	391.36	376.469	-	uncharacterized protein
1658	HQ_RS08750	408.439	573.209	1725.87	-	uncharacterized protein
1659	HQ_RS08755	375.994	443.073	579.724	cdc48b	AAA-type ATPase (CDC48 subfamily)
1660	HQ_RS08760	465.516	345.743	180.692	bcp3	homolog to peroxiredoxin
1661	HQ_RS08765	420.329	366.386	242.324	ginS	DNA replication factor GINS
1662	HQ_RS08770	366.746	366.453	459.581	priS	DNA primase small subunit
1663	HQ_RS08775	309.122	336.819	168.627	hisD	histidinol dehydrogenase
1664	HQ_RS08780	448.06	451.32	528.446	-	HesB/IscA family iron-sulfur cluster assembly accessory protein
1665	HQ_RS08785	481.281	415.997	74.1662	-	uncharacterized protein
1666	HQ_RS08790	360.043	357.034	220.561	ushA	5'-nucleotidase family hydrolase
1667	HQ_RS08795	446.821	406.676	190.917	-	UspA domain protein
1668	HQ_RS08800	466.775	384.377	54.4245	mscS3	mechanosensitive channel protein MscS
1669	HQ_RS08805	401.665	379.735	252.913	trmB	TrmB family transcription regulator TrmB
1670	HQ_RS08810	413.089	350.109	329.824	-	uncharacterized protein
1671	HQ_RS08815	269.347	233.554	369.714	-	IS1341-type transposase
1672	HQ_RS08820	347.663	359.811	154.525	rfcB	replication factor C large subunit
1673	HQ_RS08825	403.967	388.697	36.3854	-	uncharacterized protein
1674	HQ_RS08830	394.216	373.007	110.53	glnP	ABC-type transport system permease protein (probable substrate glutamine/glutamate/polar amino acids)
1675	HQ_RS08835	514.937	510.208	1265.96	-	ABC-type transport system periplasmic substrate-binding protein (probable substrate glutamine/glutamate/polar amino acids)
1676	HQ_RS08840	371.422	402.702	358.505	ctaA	heme A synthase
1677	HQ_RS08845	258.216	250.648	21.8515	-	uncharacterized protein
1678	HQ_RS08850	344.756	341.823	64.8556	-	peptidase M24 family protein
1679	HQ_RS08855	373.585	380.199	242.662	maeB	malate dehydrogenase (oxaloacetate-decarboxylating)
1680	HQ_RS08860	344.966	295.63	305.924	rnhA1	ribonuclease H, type 1
1681	HQ_RS08865	373.924	273.356	50.5212	-	DMT superfamily transport protein
1682	HQ_RS08870	464.268	343.181	118.044	-	uncharacterized protein
1683	HQ_RS08875	303.548	292.536	649.226	cmk1	cytidylate kinase
1684	HQ_RS08880	461.679	364.041	54.8928	-	DUF1684 family protein
1685	HQ_RS08885	466.299	275.802	432.186	-	uncharacterized protein
1686	HQ_RS08890	444.889	348.223	278.356	rps10b	30S ribosomal protein S10b
1687	HQ_RS08895	392.584	330.298	371.66	-	M20 family amidohydrolase (homolog to indole-3-acetyl-aspartic acid hydrolase)
1688	HQ_RS14750	301.182	210.397	83.1442	-	uncharacterized protein
1689	HQ_RS14755	337.98	211.286	64.4418	-	uncharacterized protein
1690	HQ_RS08905	472.475	359.796	831.561	-	uncharacterized protein
1691	HQ_RS08910	437.646	464.658	416.38	phoU3	transcription regulator (homolog to phosphate uptake regulator)
1692	HQ_RS08915	349.586	299.964	159.933	-	homolog to NAD kinase
1693	HQ_RS08925	546.392	356.165	72.6554	-	sensor box histidine kinase
1694	HQ_RS08930	470.578	384.391	209.559	-	receiver/bat box HTH-10 family transcription regulator
1695	HQ_RS08935	519.212	388.315	86.6592	-	receiver box response regulator
1696	HQ_RS08940	510.147	394.464	341.254	-	uncharacterized protein
1697	HQ_RS08945	333.282	333.333	51.4695	lhr1	ATP-dependent DNA helicase
1698	HQ_RS08950	337.068	364.629	103.104	cdc48c	AAA-type ATPase (CDC48 subfamily)
1699	HQ_RS08955	416.991	347.882	467.365	livJ2	ABC-type transport system periplasmic substrate-binding protein (probable substrate branched-chain amino acids)
1700	HQ_RS08960	421.671	347.439	171.358	livH2	ABC-type transport system permease protein (probable substrate branched-chain amino acids)
1701	HQ_RS08965	392.502	380.622	89.9221	livM2	ABC-type transport system permease protein (probable substrate branched-chain amino acids)
1702	HQ_RS08970	462.541	397.833	44.6325	livG2	ABC-type transport system ATP-binding protein (probable substrate branched-chain amino acids)
1703	HQ_RS08975	477.843	364.425	77.3365	livF2	ABC-type transport system ATP-binding protein (probable substrate branched-chain amino acids)
1704	HQ_RS08985	464.845	367.26	135.136	-	uncharacterized protein
1705	HQ_RS08990	353.475	298.682	260.731	aroK	shikimate kinase, archaeal-type
1706	HQ_RS08995	526.567	317.101	268.183	aroQ	chorismate mutase
1707	HQ_RS09005	387.857	330.138	70.5838	cbf5	tRNA/rRNA pseudouridine synthase Cbf5
1708	HQ_RS09010	344.121	367.843	102.435	cmk2	cytidylate kinase
1709	HQ_RS09015	523.866	437.507	360.132	-	DUF106 family protein
1710	HQ_RS09020	411.06	404.41	499.223	adk1	adenylate kinase
1711	HQ_RS09025	385.921	326.631	215.51	-	uncharacterized protein
1712	HQ_RS09030	350.502	293.53	46.2592	-	alpha/beta hydrolase fold protein
1713	HQ_RS09040	315.47	325.728	64.8346	-	uncharacterized protein
1714	HQ_RS09045	345.938	362.078	198.211	-	probable oxidoreductase (short-chain dehydrogenase family)
1715	HQ_RS09050	431.409	445.628	297.856	idiA	isopentenyl-diphosphate delta-isomerase, type I
1716	HQ_RS09055	477.539	445.979	23.9389	-	Lrp/AsnC family transcription regulator
1717	HQ_RS09060	377.044	458.516	766.393	carA	carbamoyl-phosphate synthase (glutamine-hydrolyzing) small subunit
1718	HQ_RS09065	328.638	397.595	157.331	-	GNAT family acetyltransferase
1719	HQ_RS09070	370.002	411.74	111.726	gatD	glutamyl-tRNA(Gln) amidotransferase subunit D
1720	HQ_RS09075	451.213	383.299	24.022	-	uncharacterized protein
1721	HQ_RS09080	536.957	436.136	157.743	-	uncharacterized protein
1722	HQ_RS09085	416.96	476.099	58.7749	arsR2	ArsR family transcription regulator
1723	HQ_RS09090	477.568	373.675	178.728	-	DUF1405 family protein
1724	HQ_RS09095	429.403	395.568	143.919	gpmI	phosphoglycerate mutase, 2,3-biphosphateglycerate-independent type
1725	HQ_RS09100	376.057	330.911	105.345	-	uncharacterized protein
1726	HQ_RS09105	406.008	342.816	105.016	-	uncharacterized protein
1727	HQ_RS09110	482.978	359.624	107.099	-	uncharacterized protein
1728	HQ_RS09115	478.212	350.471	69.4519	-	uncharacterized protein
1729	HQ_RS09125	367.256	398.352	286.899	-	uncharacterized protein
1730	HQ_RS09130	391.499	425.981	188.599	sppA2	signal peptide peptidase SppA
1731	HQ_RS09135	369.009	343.161	120.935	-	HAD superfamily hydrolase
1732	HQ_RS09140	362.595	379.042	75.8459	-	uncharacterized protein
1733	HQ_RS09145	423.096	430.908	163.069	folD	methylenetetrahydrofolate dehydrogenase / methenyltetrahydrofolate cyclohydrolase
1734	HQ_RS09150	381.039	478.673	575.197	glyA	serine hydroxymethyltransferase
1735	HQ_RS09155	457.74	415.491	254.831	-	uncharacterized protein
1736	HQ_RS09160	341.837	340.796	111.122	-	DUF181 family protein
1737	HQ_RS09165	422.02	424.084	220.582	-	DUF63 family protein
1738	HQ_RS09170	316.433	390.995	188.816	suhB1	probable inositol-1(or 4)-monophosphatase / fructose-1,6-bisphosphatase, archaeal-type
1739	HQ_RS09175	356.618	389.051	581.282	-	UspA domain protein
1740	HQ_RS09180	413.482	479.595	176.338	-	UPF0045 family protein
1741	HQ_RS09185	376.976	412.073	123.831	mch	probable methenyltetrahydrofolate cyclohydrolase
1742	HQ_RS09190	348.087	401.442	127.553	-	peptidase M48 family protein (homolog to CAAX prenyl protease)
1743	HQ_RS09195	362.455	415.871	149.726	-	homolog to translation elongation factor aEF-1 alpha subunit
1744	HQ_RS09200	398.914	430.087	82.3831	dnaJ3	DnaJ N-terminal domain protein
1745	HQ_RS09205	353.759	467.724	124.87	-	uncharacterized protein
1746	HQ_RS09215	547.362	540.532	326.03	-	small CPxCG-related zinc finger protein
1747	HQ_RS09220	551.725	505.655	205.863	livF3	ABC-type transport system ATP-binding protein (probable substrate branched-chain amino acids)
1748	HQ_RS09225	434.431	380.197	184.753	livG3	ABC-type transport system ATP-binding protein (probable substrate branched-chain amino acids)
1749	HQ_RS09230	433.592	363.928	255.618	livM3	ABC-type transport system permease protein (probable substrate branched-chain amino acids)
1750	HQ_RS09235	380.978	363.366	411.795	livH3	ABC-type transport system permease protein (probable substrate branched-chain amino acids)
1751	HQ_RS09240	438.471	529.503	1020.32	livJ3	ABC-type transport system periplasmic substrate-binding protein (probable substrate branched-chain amino acids)
1752	HQ_RS09245	348.473	375.385	90.2487	-	uncharacterized protein
1753	HQ_RS09250	687.37	398.507	96.8003	-	uncharacterized protein
1754	HQ_RS09255	547.722	327.028	32.5738	-	uncharacterized protein
1755	HQ_RS09260	447.455	325.655	61.3788	-	uncharacterized protein
1756	HQ_RS09265	519.963	354.135	127.775	-	sensor box histidine kinase
1757	HQ_RS09270	599.501	405.499	107.198	-	uncharacterized protein
1758	HQ_RS09275	477.59	355.316	43.1104	-	uncharacterized protein
1759	HQ_RS09280	285.588	299.747	394.109	-	uncharacterized protein
1760	HQ_RS09285	716.385	417.338	286.804	-	uncharacterized protein
1761	HQ_RS09290	429.016	466.964	187.575	secY	protein translocase subunit SecY
1762	HQ_RS09295	453.338	513.758	166.764	rpl15	50S ribosomal protein L15
1763	HQ_RS09300	348.492	604.72	243.022	rpl30	50S ribosomal protein L30
1764	HQ_RS09305	321.387	438.958	197.057	rps5	30S ribosomal protein S5
1765	HQ_RS09310	426.841	548.452	265.436	rpl18	50S ribosomal protein L18
1766	HQ_RS09315	438.649	573.137	278.934	rpl19e	50S ribosomal protein L19e
1767	HQ_RS09320	494.724	582.869	337.622	rpl32e	50S ribosomal protein L32e
1768	HQ_RS09325	405.978	694.924	353.265	rpl6	50S ribosomal protein L6
1769	HQ_RS09330	411.561	730.347	390.034	rps8	30S ribosomal protein S8
1770	HQ_RS09335	454.143	718.898	454.428	rps14	30S ribosomal protein S14
1771	HQ_RS09340	383.547	630.247	394.744	rpl5	50S ribosomal protein L5
1772	HQ_RS09345	537.486	592.366	426.755	rps4e	30S ribosomal protein S4e
1773	HQ_RS09350	410.404	587.4	561.289	rpl24	50S ribosomal protein L24
1774	HQ_RS09355	404.431	600.279	390.19	rpl14	50S ribosomal protein L14
1775	HQ_RS09360	460.422	681.501	303.042	rps17	30S ribosomal protein S17
1776	HQ_RS09365	452.636	567.063	583.145	rnp1	ribonuclease P protein component 1
1777	HQ_RS09370	877.844	792.359	502.975	rpl29	50S ribosomal protein L29
1778	HQ_RS09375	656.634	571.808	329.035	rps3	30S ribosomal protein S3
1779	HQ_RS09380	392.326	447.709	399.873	rpl22	50S ribosomal protein L22
1780	HQ_RS09385	438.164	549.679	529.396	rps19	30S ribosomal protein S19
1781	HQ_RS09390	407.136	612.25	543.188	rpl2	50S ribosomal protein L2
1782	HQ_RS09395	635.164	666.132	815.014	rpl23	50S ribosomal protein L23
1783	HQ_RS09400	481.9	573.335	587.197	rpl4	50S ribosomal protein L4
1784	HQ_RS09405	594.923	576.273	890.674	rpl3	50S ribosomal protein L3
1785	HQ_RS09410	375.615	578.151	3130.61	-	DUF171 family protein
1786	HQ_RS09420	470.544	432.994	227.492	-	uncharacterized protein
1787	HQ_RS09425	414.627	420.907	213.101	-	uncharacterized protein
1788	HQ_RS09430	384.413	395.909	173.214	-	uncharacterized protein
1789	HQ_RS09435	409.706	508.358	129.55	-	lactate 2-monooxygenase
1790	HQ_RS09440	423.174	446.005	21.0372	-	uncharacterized protein
1791	HQ_RS09445	281.037	332.206	38.1448	capA	CapA domain protein
1792	HQ_RS09450	417.771	474.66	444.502	tif2b2	translation initiation factor aIF-2 beta subunit / probable RNA-binding protein
1793	HQ_RS09455	506.063	434.697	269.71	-	uncharacterized protein
1794	HQ_RS09460	377.185	347.856	121.569	dhs	deoxyhypusine synthase
1795	HQ_RS09465	391.777	334.761	113.045	-	probable GTP cyclohydrolase I
1796	HQ_RS09470	406.833	397.993	114.11	-	uncharacterized protein
1797	HQ_RS09475	463.724	453.679	120.476	-	uncharacterized protein
1798	HQ_RS09480	486.977	414.291	164.878	-	uncharacterized protein
1799	HQ_RS09485	423.44	473.056	485.059	sucD	succinate--CoA ligase (ADP-forming) alpha subunit
1800	HQ_RS09490	415.304	476.247	583.119	sucC	succinate--CoA ligase (ADP-forming) beta subunit
1801	HQ_RS09495	454.748	630.207	545.739	nrdJ	ribonucleoside-diphosphate reductase,adenosylcobalamin-dependent (intein-containing)
1802	HQ_RS09500	440.942	432.965	963.599	crtB	phytoene synthase
1803	HQ_RS09505	446.088	385.301	154.637	-	probable carotenoid biosynthesis protein
1804	HQ_RS09510	397.383	427.566	99.4795	lye	lycopene elongase
1805	HQ_RS09515	491.934	497.172	262.95	crtI1	phytoene dehydrogenase (phytoene desaturase)
1806	HQ_RS09520	547.528	404.747	317.331	-	UspA domain protein
1807	HQ_RS09525	453.854	438.205	223.002	-	DUF88 domain protein
1808	HQ_RS09530	351.516	379.689	50.4665	tatD	TatD-related deoxyribonuclease
1809	HQ_RS09535	530.23	487.305	597.963	-	DUF2150 family protein
1810	HQ_RS09540	404.266	478.077	346.269	hmgB	hydroxymethylglutaryl-CoA synthase
1811	HQ_RS09545	311.79	447.611	94.1378	-	cro/C1 family transcription regulator
1812	HQ_RS09550	385.603	428.167	31.9143	-	uncharacterized protein
1813	HQ_RS09555	420.513	371.508	56.9514	-	GNAT family acetyltransferase
1814	HQ_RS09560	450.11	418.195	127.981	-	uncharacterized protein
1815	HQ_RS09565	319.841	359.31	157.742	alaS1	alanine--tRNA ligase
1816	HQ_RS09570	409.82	418.141	181.64	-	cro/C1 family transcription regulator
1817	HQ_RS09580	406.372	323.596	52.2218	-	uncharacterized protein
1818	HQ_RS09590	350.578	340.681	89.8304	-	DUF420 family protein
1819	HQ_RS09595	356.749	330.601	95.5801	-	uncharacterized protein
1820	HQ_RS09600	320.419	355.026	65.3375	prmC	protein N5-glutamine methyltransferase
1821	HQ_RS09605	409.531	453.406	395.21	metE2	5-methyltetrahydropteroyltriglutamate--homocysteine S-methyltransferase (methionine synthase II)
1822	HQ_RS09610	379.111	464.432	273.312	metE3	5-methyltetrahydropteroyltriglutamate--homocysteine S-methyltransferase (methionine synthase II)
1823	HQ_RS09615	506.851	486.799	576.209	ndk	nucleoside-diphosphate kinase
1824	HQ_RS09620	331.696	605.288	1002.46	rpl24e	50S ribosomal protein L24e
1825	HQ_RS09625	399.58	586.999	1505.16	rps28e	30S ribosomal protein S28e
1826	HQ_RS09630	704.114	664.087	2433.82	rpl8e	50S ribosomal protein L8e
1827	HQ_RS09635	397.197	301.801	52.7349	-	DUF456 family protein
1828	HQ_RS09640	366.621	369.054	71.0919	-	cyclase family protein
1829	HQ_RS09645	351.747	358.698	190.449	gltS	glutamate--tRNA ligase
1830	HQ_RS09650	412.707	416.488	276.803	idsA1	bifunctional short chain isoprenyl diphosphate synthase
1831	HQ_RS09655	482.489	549.395	567.524	-	beta-lactamase domain protein
1832	HQ_RS09660	425.248	382.251	497.907	lsm	RNA-binding protein Lsm
1833	HQ_RS14765	558.784	431.339	2769.12	-	uncharacterized protein
1834	HQ_RS09665	409.657	423.095	223.634	purF	amidophosphoribosyltransferase
1835	HQ_RS09670	433.807	427.927	267.324	-	putative tRNA-specific adenosine deaminase
1836	HQ_RS09675	421.105	416.039	415.186	rpoF	DNA-directed RNA polymerase subunit F
1837	HQ_RS09680	429.304	469.661	1438.4	rpl21e	50S ribosomal protein L21e
1838	HQ_RS09685	310.743	335.598	743.014	-	uncharacterized protein
1839	HQ_RS09690	415.418	522.295	2273.12	tef1b	translation elongation factor aEF-1 beta subunit
1840	HQ_RS14770	343.644	482.321	3341.61	-	uncharacterized protein
1841	HQ_RS09695	349.025	362.898	52.8288	-	DUF112 family protein
1842	HQ_RS09700	1250.63	771.676	1408.95	rpl12	50S ribosomal protein L12
1843	HQ_RS09705	471.431	632.757	2195.03	rpl10	50S ribosomal protein L10
1844	HQ_RS09710	400.091	651.334	2089.69	rpl1	50S ribosomal protein L1
1845	HQ_RS09715	380.135	361.099	49.784	-	uncharacterized protein
1846	HQ_RS09720	341.109	385.635	169.451	birA	HTH domain protein / biotin--[acetyl-CoA-carboxylase
1847	HQ_RS09725	367.139	413.304	151.115	pccA	propionyl-CoA carboxylase biotin carboxylase component
1848	HQ_RS09730	419.278	442.916	513.021	asd	aspartate-semialdehyde dehydrogenase
1849	HQ_RS09735	394.154	433.729	278.149	serA3	probable D-2-hydroxyacid dehydrogenase
1850	HQ_RS09740	384.017	374.819	162.408	-	FAD-dependent oxidoreductase (homolog to geranylgeranyl reductase)
1851	HQ_RS09745	283.336	268.537	92.3925	-	uncharacterized protein
1852	HQ_RS09750	228.369	286.544	12.7176	-	uncharacterized protein
1853	HQ_RS09755	300.187	280.878	11.8274	-	uncharacterized protein
1854	HQ_RS09760	184.65	182.019	17.7094	-	uncharacterized protein
1855	HQ_RS09765	305.88	255.641	86.0125	-	uncharacterized protein
1856	HQ_RS09770	352.519	398.01	62.4175	-	uncharacterized protein
1857	HQ_RS09775	331.38	365.083	157.374	-	uncharacterized protein
1858	HQ_RS09780	470.234	373.661	23.1649	-	cell surface glycoprotein
1859	HQ_RS09785	472.094	402.835	30.9907	-	uncharacterized protein
1860	HQ_RS09790	268.508	341.414	105.319	-	HTH domain protein
1861	HQ_RS09795	293.621	360.216	369.609	-	uncharacterized protein
1862	HQ_RS09800	478.274	497.746	302.235	agxT	aminotransferase class V (serine--pyruvate aminotransferase / alanine--glyoxylate aminotransferase)
1863	HQ_RS09805	588.86	543.538	237.86	msrB2	peptide methionine sulfoxide reductase MsrB (R-form specific)
1864	HQ_RS09810	430.635	465.759	1950.2	rpl11	50S ribosomal protein L11
1865	HQ_RS09815	384.517	420.594	118.856	-	peptidase M42 family protein
1866	HQ_RS09820	426.299	468.475	9.32477	-	uncharacterized protein
1867	HQ_RS09825	381.389	384.833	103.754	mvk	mevalonate kinase
1868	HQ_RS09830	420.898	472.208	70.8119	-	isopentenyl phosphate kinase
1869	HQ_RS09835	423.352	495.023	27.5357	-	homolog to ribonuclease Z
1870	HQ_RS09840	390.169	516.991	57.6	lhr2	ATP-dependent DNA helicase
1871	HQ_RS09845	365.857	466.29	116.119	dna2	ATP-dependent DNA helicase Dna2
1872	HQ_RS09850	436.88	440.954	270.079	-	uncharacterized protein
1873	HQ_RS09855	357.813	434.411	98.0492	-	uncharacterized protein
1874	HQ_RS09860	422.472	472.037	90.0879	-	DUF2342 family protein
1875	HQ_RS09865	473.702	575.132	242.191	rps2	30S ribosomal protein S2
1876	HQ_RS09870	399.21	545.799	373.377	eno	enolase
1877	HQ_RS09875	360.858	610.781	1111.08	-	uncharacterized protein
1878	HQ_RS09880	451.159	504.254	357.864	-	uncharacterized protein
1879	HQ_RS09885	381.628	468.047	360.549	rpoN	DNA-directed RNA polymerase subunit N
1880	HQ_RS09890	422.94	618.356	357.171	rps9	30S ribosomal protein S9
1881	HQ_RS09895	359.066	605.749	431.679	rpl13	50S ribosomal protein L13
1882	HQ_RS09900	319.927	549.343	419.881	rpl18e	50S ribosomal protein L18e
1883	HQ_RS09910	400.123	687.286	929.967	rpoD	DNA-directed RNA polymerase subunit D
1884	HQ_RS09915	408.435	805.194	896.132	rps11	30S ribosomal protein S11
1885	HQ_RS09920	435.435	713.201	1369.09	rps4	30S ribosomal protein S4
1886	HQ_RS09925	758.591	842.364	2318.67	rps13	30S ribosomal protein S13
1887	HQ_RS09935	255.46	296.696	70.5861	-	uncharacterized protein
1888	HQ_RS14775	545.139	497.421	62.1747	-	uncharacterized protein
1889	HQ_RS09940	464.607	481.38	66.438	-	glutamine amidotransferase (homolog to GMP synthase subunit A)
1890	HQ_RS09945	420.686	541.404	128.936	moaA	probable cyclic pyranopterin monophosphate synthase
1891	HQ_RS09950	423.234	483.06	120.246	apbC	Fe-S cluster carrier protein ApbC
1892	HQ_RS09955	309.264	275.708	142.906	-	HTH domain protein
1893	HQ_RS14780	120.861	124.045	3035.87	-	uncharacterized protein
1894	HQ_RS09970	130.019	201.398	574.128	-	IS1341-type transposase
1895	HQ_RS09975	432.508	366.517	160.508	-	uncharacterized protein
1896	HQ_RS09980	313.681	400.146	149.055	-	homolog to TrmB family transcription regulator
1897	HQ_RS09985	365.922	366.848	122.774	-	uncharacterized protein
1898	HQ_RS09990	279.478	355.242	51.684	-	uncharacterized protein
1899	HQ_RS09995	321.277	357.811	19.7898	-	UPF0212 family protein
1900	HQ_RS10000	216.534	209.507	72.3013	orc4	Orc1-type DNA replication protein
1901	HQ_RS10005	628.081	486.296	73.7494	-	uncharacterized protein
1902	HQ_RS10015	616.565	500.103	95.5073	-	GNAT family acetyltransferase
1903	HQ_RS10020	466.583	513.004	140.667	livH4	ABC-type transport system permease protein (probable substrate branched-chain amino acids)
1904	HQ_RS10025	395.584	526.131	127.501	livM4	ABC-type transport system permease protein (probable substrate branched-chain amino acids)
1905	HQ_RS10030	337.928	484.641	104.172	livG4	ABC-type transport system ATP-binding protein (probable substrate branched-chain amino acids)
1906	HQ_RS10035	460.179	478.179	79.9741	livF4	ABC-type transport system ATP-binding protein (probable substrate branched-chain amino acids)
1907	HQ_RS10040	201.936	276.11	44.553	-	uncharacterized protein
1908	HQ_RS10045	407.698	437.267	103.09	-	uncharacterized protein
1909	HQ_RS10050	426.343	470.395	139.081	-	uracil-DNA glycosylase superfamily protein
1910	HQ_RS10055	437.668	567.579	675.312	livJ4	ABC-type transport system periplasmic substrate-binding protein (probable substrate branched-chain amino acids)
1911	HQ_RS10060	287.424	311.536	63.0087	-	uncharacterized protein
1912	HQ_RS10065	662.551	563.004	262.926	-	uncharacterized protein
1913	HQ_RS10070	463.381	533.699	32.8557	-	amidohydrolase domain protein
1914	HQ_RS10075	422.092	577.093	26.7191	-	uncharacterized protein
1915	HQ_RS14285	226.527	272.899	29.6743	-	uncharacterized protein
1916	HQ_RS10115	278.428	294.973	56.1887	-	UPF0395 family protein
1917	HQ_RS10120	314.17	309.201	162.606	-	uncharacterized protein
1918	HQ_RS10125	382.565	340.725	253.502	-	HTH domain protein
1919	HQ_RS10130	308.908	396.527	103.902	sqdB	UDP-sulfoquinovose synthase
1920	HQ_RS10135	331.799	399.729	236.737	-	GalE family epimerase/dehydratase
1921	HQ_RS10140	298.692	385.054	112.016	-	GalE family epimerase/dehydratase
1922	HQ_RS10145	321.06	436.836	67.4378	-	TrmB family transcription regulator
1923	HQ_RS10150	385.234	420.657	110.075	graD3	sugar nucleotidyltransferase
1924	HQ_RS10155	320.17	428.705	113.045	glmS	glutamine--fructose-6-phosphate aminotransferase (isomerizing)
1925	HQ_RS10160	318.016	379.283	53.3181	-	uncharacterized protein
1926	HQ_RS10165	361.95	420.176	50.2915	graD4	sugar nucleotidyltransferase
1927	HQ_RS10170	470.315	390.588	87.0026	-	HTH domain protein
1928	HQ_RS10175	385.687	532.178	914.091	sdhA1	succinate dehydrogenase subunit A
1929	HQ_RS10180	538.144	576.127	877.978	sdhB	succinate dehydrogenase subunit B
1930	HQ_RS10185	374.294	605.848	1419.16	sdhD	succinate dehydrogenase subunit D
1931	HQ_RS10190	406.57	594.789	1503.57	sdhC	succinate dehydrogenase subunit C
1932	HQ_RS10205	438.664	365.326	176.38	-	uncharacterized protein
1933	HQ_RS10210	441.822	694.283	147.197	-	SpoVR family protein
1934	HQ_RS10215	388.953	698.17	124.117	-	UPF0229 family protein
1935	HQ_RS10220	401.675	637.884	153.661	prkA1	probable PrkA-type serine/threonine protein kinase
1936	HQ_RS10225	380.525	694.106	143.384	-	uncharacterized protein
1937	HQ_RS10230	495.983	1079.77	338.479	prkA2	probable PrkA-type serine/threonine protein kinase
1938	HQ_RS10235	386.03	598.017	604.716	-	UPF0179 family protein
1939	HQ_RS10240	389.501	459.483	228.025	-	succinylglutamate desuccinylase/aspartoacylase family protein
1940	HQ_RS10245	463.031	442.444	279.466	-	DUF309 family protein
1941	HQ_RS10250	382.494	445.609	152.944	-	probable beta-carotene 15,15'-monooxygenase
1942	HQ_RS10255	337.471	455.987	125.518	-	uncharacterized protein
1943	HQ_RS10260	398.27	365.695	14.0349	-	uncharacterized protein
1944	HQ_RS10270	346.521	442.301	91.9257	guaD3	probable nucleoside deaminase (cytosine/guanine deaminase)
1945	HQ_RS10275	424.408	430.693	86.0423	-	HD family hydrolase
1946	HQ_RS10280	385.348	415.978	184.857	cofD	2-phospho-L-lactate transferase
1947	HQ_RS10285	310.903	336.009	44.0671	dpd	putative dihydropyrimidine dehydrogenase
1948	HQ_RS10290	362.75	311.777	41.5509	citG	triphosphoribosyl-dephospho-CoA synthase
1949	HQ_RS10295	347.928	336.46	49.4012	-	DUF447 family protein
1950	HQ_RS10300	444.545	441.185	1325.35	rps17e	30S ribosomal protein S17e
1951	HQ_RS10305	390.736	378.002	79.7234	-	uncharacterized protein
1952	HQ_RS10310	361.419	422.428	200.702	pccB	propionyl-CoA carboxylase carboxyltransferase component
1953	HQ_RS10315	470.846	352.241	45.3246	-	uncharacterized protein
1954	HQ_RS10320	383.527	663.45	2807.19	bcp4	homolog to peroxiredoxin
1955	HQ_RS10325	396.323	469.847	209.67	ilvD	dihydroxy-acid dehydratase
1956	HQ_RS10330	382	373.608	45.2851	moaB	molybdopterin adenylyltransferase
1957	HQ_RS10335	443.828	372.135	24.2039	-	HTH domain protein
1958	HQ_RS10340	397.734	350.905	34.3754	qor2	NADPH:quinone reductase
1959	HQ_RS10345	426.261	359.131	26.21	-	uncharacterized protein
1960	HQ_RS10350	422.009	326.062	25.0314	-	uncharacterized protein
1961	HQ_RS10355	388.019	377.952	247.478	-	uncharacterized protein
1962	HQ_RS10360	379.548	350.562	164.389	-	uncharacterized protein
1963	HQ_RS10365	530.761	512.321	381.527	pspA	PspA domain protein
1964	HQ_RS10370	384.278	365.809	46.3013	-	uncharacterized protein
1965	HQ_RS10375	504.354	467.426	219.006	-	DUF3209 family protein
1966	HQ_RS10380	374.203	434.751	80.1035	cbiX1	sirohydrochlorin cobaltochelatase
1967	HQ_RS10385	377.758	426.068	143.836	-	uncharacterized protein
1968	HQ_RS10390	413.56	446.656	167.396	cbiH2	cobalt-factor-III C17-methyltransferase
1969	HQ_RS10395	424.873	444.832	202.429	cbiH1	cobalt-factor-III C17-methyltransferase
1970	HQ_RS10400	358.825	412.886	391.658	cbiG2	cobalt-precorrin 5A hydrolase
1971	HQ_RS10405	289.284	315.086	59.8218	ansA	asparaginase family protein
1972	HQ_RS10410	363.689	322.935	80.6736	-	uncharacterized protein
1973	HQ_RS10415	452.364	348.102	346.2	-	uncharacterized protein
1974	HQ_RS10420	472.274	394.242	174.184	-	UspA domain protein
1975	HQ_RS10425	502.866	374.422	89.9447	-	UPF0118 family membrane protein
1976	HQ_RS10430	566.836	419.68	243.926	-	uncharacterized protein
1977	HQ_RS10435	578.712	505.006	87.4088	mobB	molybdopterin-guanine dinucleotide biosynthesis adapter protein MobB
1978	HQ_RS10440	430.721	454.781	46.9847	-	HTH domain protein
1979	HQ_RS10445	370.727	384.896	1809.87	-	DMT superfamily transport protein
1980	HQ_RS10450	382.855	360.879	88.5916	-	uncharacterized protein
1981	HQ_RS10455	515.318	371.539	106.999	-	UPF0201 family protein
1982	HQ_RS10460	446.601	383.64	109.375	coaE	probable dephospho-CoA kinase
1983	HQ_RS10470	574.127	636.282	1280.26	ths1	thermosome subunit 1
1984	HQ_RS10475	361.768	332.789	62.1027	-	DICT domain protein
1985	HQ_RS10480	451.927	423.401	374.644	-	KH domain protein
1986	HQ_RS10490	430.783	327.333	118.739	crcB1	putative fluoride ion transport protein CrcB
1987	HQ_RS10495	427.747	323.027	41.8531	crcB2	putative fluoride ion transport protein CrcB
1988	HQ_RS10500	328.997	348.686	331.095	-	DUF87 domain protein
1989	HQ_RS10505	456.347	351.827	174.132	-	uncharacterized protein
1990	HQ_RS10510	425.923	383.217	210.738	tiaS	tRNA(Ile2) 2-agmatinylcytidine synthetase TiaS
1991	HQ_RS10515	384.549	433.968	473.961	-	cro/C1 family transcription regulator
1992	HQ_RS10520	432.202	388.141	471.78	grx1	glutaredoxin
1993	HQ_RS14295	178.295	237.85	38.1765	-	uncharacterized protein
1994	HQ_RS14300	184.169	231.578	77.8242	-	uncharacterized protein
1995	HQ_RS10535	511.176	392.847	502.309	-	TRAM domain protein
1996	HQ_RS10540	357.929	332.02	266.086	-	IS1341-type transposase
1997	HQ_RS10545	468.285	420.388	242.392	-	Lrp/AsnC family transcription regulator
1998	HQ_RS10550	521.042	519.351	96.0818	hop	halorhodopsin
[truncated: 630 more rows]

## Sheet: 3-sorted seasonal difference
Saesonal differential expression for all genes ordered by difference									winter	694		Significant seasonal difference										winter	140
note - due to very low expression in some genes, the differences appears very high but may be not relevant in function.									summer	796		note - only genes with a summed winter and summer expression of at least 2/10 average expression are considered								77.3272		summer	55
###	H. walsbyi gene ID	gene code	annotation	TPM summer	TPM winter	TPM culture	dif	fold difference	highest			H. walsbyi gene ID	code	annotation		summer TPM	winter TPM	culture TPM		sum	fold difference		sum/winter
1662	HQ_RS12965	gth10	probable glycosyltransferase, type 1	0.725074	4.88367	43.8105	4.15859	6.73541	winter			HQ_RS13150	-	uncharacterized protein		19.0326	84.4563	6.87203		103.489	4.43745		winter
361	HQ_RS11720			1.44559	8.763	30.169	7.31741	6.06187	winter			HQ_RS03765	glpK	glycerol kinase		419.068	1470.24	1102.96		1889.31	3.50836		winter
955	HQ_RS12980	-	uncharacterized protein	0.556401	2.62331	817.74	2.06691	4.71479	winter			HQ_RS13145	-	uncharacterized protein		28.9704	92.6854	6.35084		121.656	3.19932		winter
1666	HQ_RS13150	-	uncharacterized protein	19.0326	84.4563	6.87203	65.4236	4.43745	winter	winter		HQ_RS13120	-	UPF0175 family protein		76.2077	239.535	28.7485		315.743	3.14319		winter
544	HQ_RS11755			1.50036	5.55803	27.0525	4.05767	3.70448	winter			HQ_RS12730	-	HTH domain protein		91.0177	256.711	177.86		347.729	2.82045		winter
2438	HQ_RS03765	glpK	glycerol kinase	419.068	1470.24	1102.96	1051.17	3.50836	winter	winter		HQ_RS13130	-	uncharacterized protein		65.3967	182.019	14.3889		247.416	2.78331		winter
1867	HQ_RS13145	-	uncharacterized protein	28.9704	92.6854	6.35084	63.7151	3.19932	winter	winter		HQ_RS03640	sufB2	SufB domain protein		601.355	1653.25	1656.56		2254.61	2.74922		winter
1563	HQ_RS13120	-	UPF0175 family protein	76.2077	239.535	28.7485	163.328	3.14319	winter	winter		HQ_RS13105	-	TrmB family transcription regulator		63.7507	174.791	45.4551		238.542	2.74179		winter
1117	HQ_RS12880			1.83709	5.56811	67.3054	3.73102	3.03093	winter			HQ_RS01835	-	IS1341-type transposase		310.122	848.169	549.067		1158.29	2.73495		winter
1697	HQ_RS12890	-	uncharacterized protein	0.827724	0.278753	33.977	0.548971	2.96938	summer			HQ_RS13205				41.9766	114.777	4.69243		156.753	2.73431		winter
118	HQ_RS12730	-	HTH domain protein	91.0177	256.711	177.86	165.693	2.82045	winter	winter		HQ_RS01080	-	probable cell surface adhesin		34.4184	92.4238	7735.88		126.842	2.6853		winter
12	HQ_RS13130	-	uncharacterized protein	65.3967	182.019	14.3889	116.623	2.78331	winter	winter		HQ_RS03760	-	uncharacterized protein		404.026	1077.85	541.071		1481.88	2.66778		winter
2480	HQ_RS03640	sufB2	SufB domain protein	601.355	1653.25	1656.56	1051.9	2.74922	winter	winter		HQ_RS12735	-	uncharacterized protein		89.5535	237.076	15.8335		326.629	2.64731		winter
170	HQ_RS13105	-	TrmB family transcription regulator	63.7507	174.791	45.4551	111.04	2.74179	winter	winter		HQ_RS13185				89.1894	234.898	6.04923		324.087	2.63369		winter
1936	HQ_RS01835	-	IS1341-type transposase	310.122	848.169	549.067	538.046	2.73495	winter	winter		HQ_RS00075	bop1	bacteriorhodopsin I		689.427	1743.78	12990.7		2433.2	2.52931		winter
1604	HQ_RS13205			41.9766	114.777	4.69243	72.8003	2.73431	winter	winter		HQ_RS13140	-	uncharacterized protein		48.1126	121.655	38.428		169.767	2.52854		winter
2122	HQ_RS01080	-	probable cell surface adhesin	34.4184	92.4238	7735.88	58.0054	2.6853	winter	winter		HQ_RS05510	-	IS1341-type transposase		346.767	875.58	391.97		1222.35	2.52498		winter
2487	HQ_RS03760	-	uncharacterized protein	404.026	1077.85	541.071	673.828	2.66778	winter	winter		HQ_RS05625	uraA2	xanthine/uracil permease family transport protein		48.9867	121.521	3.38888		170.508	2.48069		winter
2331	HQ_RS12735	-	uncharacterized protein	89.5535	237.076	15.8335	147.522	2.64731	winter	winter		HQ_RS13115	-	DUF3368 domain protein		97.8396	235.007	9.6596		332.847	2.40197		winter
778	HQ_RS13185			89.1894	234.898	6.04923	145.708	2.63369	winter	winter		HQ_RS02125	-	CopG domain protein		518.553	1211.35	23277.6		1729.9	2.33601		winter
308	HQ_RS08630	aslA5	sulfatase	3.30006	8.37796	463.749	5.0779	2.53873	winter			HQ_RS13200	-	DUF1616 family protein		136.703	319.239	13.773		455.941	2.33528		winter
2457	HQ_RS00075	bop1	bacteriorhodopsin I	689.427	1743.78	12990.7	1054.35	2.52931	winter	winter		HQ_RS13085	arsR7	ArsR family transcription regulator		103.91	242.084	63.8109		345.994	2.32975		winter
2251	HQ_RS13140	-	uncharacterized protein	48.1126	121.655	38.428	73.542	2.52854	winter	winter		HQ_RS13035				86.0077	200.235	10.0421		286.243	2.32811		winter
2485	HQ_RS05510	-	IS1341-type transposase	346.767	875.58	391.97	528.813	2.52498	winter	winter		HQ_RS03630	sufC	Fe-S cluster assembly ATPase SufC		846.979	1968.54	4407.39		2815.52	2.32419		winter
88	HQ_RS05625	uraA2	xanthine/uracil permease family transport protein	48.9867	121.521	3.38888	72.5342	2.48069	winter	winter		HQ_RS13045	-	HTH domain protein		85.5448	193.806	64.0082		279.35	2.26555		winter
799	HQ_RS12920	-	uncharacterized protein	12.1004	29.3405	177.143	17.2401	2.42475	winter			HQ_RS13240	-	DUF457 family protein		116.47	258.877	5.86449		375.347	2.22269		winter
1559	HQ_RS11750	-	uncharacterized protein	1.96821	4.73455	51.6684	2.76633	2.4055	winter			HQ_RS12665				87.8774	195.198	0.71729		283.075	2.22125		winter
837	HQ_RS13115	-	DUF3368 domain protein	97.8396	235.007	9.6596	137.168	2.40197	winter	winter		HQ_RS12590	-	probable cell surface glycoprotein		26.8605	58.6304	131.574		85.4909	2.18277		winter
780	HQ_RS12960	-	uncharacterized protein	1.5851	0.667268	26.6802	0.917831	2.37551	summer			HQ_RS10230	prkA2	probable PrkA-type serine/threonine protein kinase		495.983	1079.77	338.479		1575.76	2.17704		winter
2412	HQ_RS02125	-	CopG domain protein	518.553	1211.35	23277.6	692.793	2.33601	winter	winter		HQ_RS12700	-	HTH domain protein		90.4875	196.106	6.94279		286.594	2.16722		winter
426	HQ_RS13200	-	DUF1616 family protein	136.703	319.239	13.773	182.536	2.33528	winter	winter		HQ_RS14585				108.921	235.21	5.74156		344.131	2.15944		winter
947	HQ_RS13085	arsR7	ArsR family transcription regulator	103.91	242.084	63.8109	138.174	2.32975	winter	winter		HQ_RS12585	hmu3	probable cell surface glycoprotein		24.5598	52.7674	46.9511		77.3272	2.14853		winter
2002	HQ_RS13035			86.0077	200.235	10.0421	114.228	2.32811	winter	winter		HQ_RS12755	gtl7	hexosyltransferase Agl6		83.6995	179.721	29.2632		263.42	2.14721		winter
2226	HQ_RS03630	sufC	Fe-S cluster assembly ATPase SufC	846.979	1968.54	4407.39	1121.56	2.32419	winter	winter		HQ_RS13195	-	DUF457 family protein		104.781	224.686	14.5613		329.467	2.14433		winter
2381	HQ_RS12625	-	ABC-type transport system permease protein	19.9023	45.4606	6.41798	25.5582	2.28418	winter			HQ_RS13255	-	aspartate-rich membrane protein		90.015	192.439	6.06732		282.454	2.13786		winter
1494	HQ_RS12595	-	probable cell surface glycoprotein	21.6235	48.9891	30.2597	27.3656	2.26555	winter			HQ_RS12180	tef1a	translation elongation factor aEF-1 alpha subunit		499.658	1067.47	5589.02		1567.13	2.13641		winter
2591	HQ_RS13045	-	HTH domain protein	85.5448	193.806	64.0082	108.261	2.26555	winter	winter		HQ_RS13260				52.7592	109.239	14.2431		161.998	2.07051		winter
1419	HQ_RS13240	-	DUF457 family protein	116.47	258.877	5.86449	142.407	2.22269	winter	winter		HQ_RS14560				64.0216	131.376	31.274		195.397	2.05205		winter
292	HQ_RS12665			87.8774	195.198	0.71729	107.32	2.22125	winter	winter		HQ_RS13175				73.6675	149.867	21.3401		223.534	2.03437		winter
2065	HQ_RS12590	-	probable cell surface glycoprotein	26.8605	58.6304	131.574	31.7699	2.18277	winter			HQ_RS06290	-	uncharacterized protein		499.563	245.652	166.651		745.215	2.03362		summer
2491	HQ_RS10230	prkA2	probable PrkA-type serine/threonine protein kinase	495.983	1079.77	338.479	583.792	2.17704	winter	winter		HQ_RS13225				82.0866	166.575	97.2994		248.662	2.02926		winter
1298	HQ_RS08620			18.5198	40.1934	7.10478	21.6736	2.1703	winter			HQ_RS03190	livJ1	ABC-type transport system periplasmic substrate-binding protein (probable substrate branched-chain amino acids)		427.534	864.063	1232.59		1291.6	2.02104		winter
1802	HQ_RS12700	-	HTH domain protein	90.4875	196.106	6.94279	105.619	2.16722	winter	winter		HQ_RS13135	-	uncharacterized protein		89.8654	180.09	14.0455		269.955	2.00399		winter
2152	HQ_RS14585			108.921	235.21	5.74156	126.288	2.15944	winter	winter		HQ_RS14580				92.3923	184.201	9.45192		276.593	1.99368		winter
1950	HQ_RS12585	hmu3	probable cell surface glycoprotein	24.5598	52.7674	46.9511	28.2076	2.14853	winter			HQ_RS05425				61.8426	123.13	2.34641		184.972	1.99102		winter
359	HQ_RS12755	gtl7	hexosyltransferase Agl6	83.6995	179.721	29.2632	96.021	2.14721	winter	winter		HQ_RS06580				528.4	266.275	19.2354		794.675	1.98442		summer
827	HQ_RS13195	-	DUF457 family protein	104.781	224.686	14.5613	119.905	2.14433	winter	winter		HQ_RS12720	-	homolog to endonuclease VapC		117.97	233.799	5.53503		351.769	1.98186		winter
457	HQ_RS13255	-	aspartate-rich membrane protein	90.015	192.439	6.06732	102.424	2.13786	winter	winter		HQ_RS12690	-	AbrB/VapB family protein		121.845	240.544	100.472		362.389	1.97417		winter
204	HQ_RS12180	tef1a	translation elongation factor aEF-1 alpha subunit	499.658	1067.47	5589.02	567.817	2.13641	winter	winter		HQ_RS09915	rps11	30S ribosomal protein S11		408.435	805.194	896.132		1213.63	1.97141		winter
525	HQ_RS13260			52.7592	109.239	14.2431	56.4795	2.07051	winter	winter		HQ_RS12745				130.7	256.093	71.7927		386.794	1.95939		winter
1999	HQ_RS14560			64.0216	131.376	31.274	67.3542	2.05205	winter	winter		HQ_RS14910				31.2739	60.8523	1.99962		92.1263	1.94578		winter
2019	HQ_RS13175			73.6675	149.867	21.3401	76.1993	2.03437	winter	winter		HQ_RS13190	-	uncharacterized protein		121.725	232.119	11.5228		353.844	1.90691		winter
2026	HQ_RS06290	-	uncharacterized protein	499.563	245.652	166.651	253.911	2.03362	summer	summer		HQ_RS14555				78.7668	149.651	10.4801		228.418	1.89993		winter
1787	HQ_RS13225			82.0866	166.575	97.2994	84.4883	2.02926	winter	winter		HQ_RS06125	dctP	TRAP-type transport system periplasmic substrate-binding protein		55.3817	105.063	87.2478		160.445	1.89707		winter
2463	HQ_RS03190	livJ1	ABC-type transport system periplasmic substrate-binding protein (probable substrate branched-chain amino acids)	427.534	864.063	1232.59	436.529	2.02104	winter	winter		HQ_RS03635	sufB1	SufB domain protein		766.554	1441.87	3062.59		2208.43	1.88098		winter
1589	HQ_RS11765			5.6092	11.3341	35.1472	5.72488	2.02062	winter			HQ_RS12985				253.939	137.169	3.37592		391.108	1.85128		summer
47	HQ_RS13135	-	uncharacterized protein	89.8654	180.09	14.0455	90.2242	2.00399	winter	winter		HQ_RS13220				87.6342	161.397	457.013		249.031	1.84171		winter
2282	HQ_RS14580			92.3923	184.201	9.45192	91.8085	1.99368	winter	winter		HQ_RS05690	-	uncharacterized protein		248.628	454.456	12.2037		703.084	1.82786		winter
169	HQ_RS12935	aslA6	sulfatase	7.19409	14.3427	20.092	7.14863	1.99368	winter			HQ_RS09620	rpl24e	50S ribosomal protein L24e		331.696	605.288	1002.46		936.985	1.82483		winter
2308	HQ_RS05425			61.8426	123.13	2.34641	61.2871	1.99102	winter	winter		HQ_RS10225				380.525	694.106	143.384		1074.63	1.82407		winter
1527	HQ_RS06580			528.4	266.275	19.2354	262.125	1.98442	summer	summer		HQ_RS11475	atpH	A-type ATP synthase subunit H		945.251	518.598	558.415		1463.85	1.8227		summer
1797	HQ_RS12720	-	homolog to endonuclease VapC	117.97	233.799	5.53503	115.83	1.98186	winter	winter		HQ_RS13215				113.78	206.525	3.69911		320.305	1.81514		winter
323	HQ_RS12930	gth8	probable glycosyltransferase, type 1	11.0242	21.8389	45.0289	10.8148	1.981	winter			HQ_RS04520				326.605	180.874	53.5989		507.478	1.8057		summer
106	HQ_RS12690	-	AbrB/VapB family protein	121.845	240.544	100.472	118.698	1.97417	winter	winter		HQ_RS14855				99.5796	178.856	1.23232		278.435	1.79611		winter
2448	HQ_RS09915	rps11	30S ribosomal protein S11	408.435	805.194	896.132	396.759	1.97141	winter	winter		HQ_RS10215	-	UPF0229 family protein		388.953	698.17	124.117		1087.12	1.795		winter
2080	HQ_RS12745			130.7	256.093	71.7927	125.393	1.95939	winter	winter		HQ_RS12135	-	uncharacterized protein		674.964	377.98	206.411		1052.94	1.78571		summer
644	HQ_RS14910			31.2739	60.8523	1.99962	29.5784	1.94578	winter			HQ_RS12715	-	homolog to antitoxin VapB		136.811	244.04	5.7676		380.851	1.78377		winter
1796	HQ_RS13190	-	uncharacterized protein	121.725	232.119	11.5228	110.394	1.90691	winter	winter		HQ_RS07640	tatA	Sec-independent protein translocase subunit TatA		698.251	391.768	2195.33		1090.02	1.78231		summer
2156	HQ_RS14555			78.7668	149.651	10.4801	70.8847	1.89993	winter	winter		HQ_RS12655	-	NUDIX family hydrolase		147.785	262.743	24.7502		410.528	1.77787		winter
1412	HQ_RS06125	dctP	TRAP-type transport system periplasmic substrate-binding protein	55.3817	105.063	87.2478	49.6815	1.89707	winter	winter		HQ_RS12235	rpoB2	DNA-directed RNA polymerase subunit B''		407.577	723.505	599.274		1131.08	1.77514		winter
2232	HQ_RS03635	sufB1	SufB domain protein	766.554	1441.87	3062.59	675.319	1.88098	winter	winter		HQ_RS12725				118.262	209.923	35.4447		328.185	1.77506		winter
421	HQ_RS12985			253.939	137.169	3.37592	116.77	1.85128	summer	summer		HQ_RS09330	rps8	30S ribosomal protein S8		411.561	730.347	390.034		1141.91	1.77458		winter
1050	HQ_RS13220			87.6342	161.397	457.013	73.7629	1.84171	winter	winter		HQ_RS06440	-	uncharacterized protein		512.469	289.079	319.475		801.548	1.77277		summer
19	HQ_RS05550	-	uncharacterized protein	6.28869	11.4969	83.7498	5.20818	1.82818	winter			HQ_RS11450	atpF	A-type ATP synthase subunit F		399.685	707.321	639.529		1107.01	1.7697		winter
997	HQ_RS05690	-	uncharacterized protein	248.628	454.456	12.2037	205.829	1.82786	winter	winter		HQ_RS12175	rps10a	30S ribosomal protein S10a		692.426	1224.34	2591.22		1916.77	1.76819		winter
1039	HQ_RS09620	rpl24e	50S ribosomal protein L24e	331.696	605.288	1002.46	273.592	1.82483	winter	winter		HQ_RS00700	-	DUF1641 family protein		515.111	908.93	416.208		1424.04	1.76453		winter
870	HQ_RS10225			380.525	694.106	143.384	313.581	1.82407	winter	winter		HQ_RS05165				437.148	248.09	24.845		685.238	1.76205		summer
1634	HQ_RS11475	atpH	A-type ATP synthase subunit H	945.251	518.598	558.415	426.653	1.8227	summer	summer		HQ_RS02130	ftsZ2	cell division protein FtsZ, type II		497.654	873.063	5323.67		1370.72	1.75436		winter
388	HQ_RS13215			113.78	206.525	3.69911	92.7458	1.81514	winter	winter		HQ_RS05155	-	TIGR00725 family protein		557.768	318.428	93.79		876.196	1.75163		summer
464	HQ_RS04520			326.605	180.874	53.5989	145.731	1.8057	summer	summer		HQ_RS05670	-	uncharacterized protein		57.3085	100.359	26.3825		157.668	1.75121		winter
1396	HQ_RS11600	-	DEAD/DEAH box helicase	9.88545	17.8179	65.8058	7.93241	1.80243	winter			HQ_RS13210				75.7993	132.421	37.2576		208.221	1.747		winter
704	HQ_RS14855			99.5796	178.856	1.23232	79.2762	1.79611	winter	winter		HQ_RS14530				570.594	326.726	265.58		897.32	1.7464		summer
1706	HQ_RS10215	-	UPF0229 family protein	388.953	698.17	124.117	309.217	1.795	winter	winter		HQ_RS11570	orc6	Orc1-type DNA replication protein		103.496	180.208	53.4016		283.704	1.74121		winter
1454	HQ_RS12630	-	ABC-type transport system ATP-binding protein	20.2437	36.2491	17.8053	16.0054	1.79063	winter			HQ_RS06655	-	cupin 2 barrel domain protein		711.818	409.425	1294.3		1121.24	1.73858		summer
1935	HQ_RS12135	-	uncharacterized protein	674.964	377.98	206.411	296.983	1.78571	summer	summer		HQ_RS00870	lon	ATP-dependent protease Lon		465.458	807.81	855		1273.27	1.73552		winter
2370	HQ_RS12715	-	homolog to antitoxin VapB	136.811	244.04	5.7676	107.229	1.78377	winter	winter		HQ_RS09300	rpl30	50S ribosomal protein L30		348.492	604.72	243.022		953.212	1.73525		winter
514	HQ_RS07640	tatA	Sec-independent protein translocase subunit TatA	698.251	391.768	2195.33	306.483	1.78231	summer	summer		HQ_RS12680				84.2726	146.048	0		230.321	1.73304		winter
378	HQ_RS11770			18.729	10.5123	23.9502	8.21672	1.78163	summer			HQ_RS10320	bcp4	homolog to peroxiredoxin		383.527	663.45	2807.19		1046.98	1.72987		winter
1961	HQ_RS12655	-	NUDIX family hydrolase	147.785	262.743	24.7502	114.958	1.77787	winter	winter		HQ_RS09250	-	uncharacterized protein		687.37	398.507	96.8003		1085.88	1.72486		summer
133	HQ_RS12235	rpoB2	DNA-directed RNA polymerase subunit B''	407.577	723.505	599.274	315.928	1.77514	winter	winter		HQ_RS12230	rpoB1	DNA-directed RNA polymerase subunit B'		439.195	755.763	372.093		1194.96	1.72079		winter
1061	HQ_RS12725			118.262	209.923	35.4447	91.6604	1.77506	winter	winter		HQ_RS09910	rpoD	DNA-directed RNA polymerase subunit D		400.123	687.286	929.967		1087.41	1.71769		winter
2401	HQ_RS09330	rps8	30S ribosomal protein S8	411.561	730.347	390.034	318.787	1.77458	winter	winter		HQ_RS00695	-	probable anaerobic dehydrogenase alpha subunit		479.728	823.899	420.383		1303.63	1.71743		winter
282	HQ_RS06440	-	uncharacterized protein	512.469	289.079	319.475	223.39	1.77277	summer	summer		HQ_RS09900	rpl18e	50S ribosomal protein L18e		319.927	549.343	419.881		869.27	1.71709		winter
1057	HQ_RS11450	atpF	A-type ATP synthase subunit F	399.685	707.321	639.529	307.636	1.7697	winter	winter		HQ_RS09285	-	uncharacterized protein		716.385	417.338	286.804		1133.72	1.71656		summer
2475	HQ_RS12175	rps10a	30S ribosomal protein S10a	692.426	1224.34	2591.22	531.915	1.76819	winter	winter		HQ_RS05430	-	uncharacterized protein		86.5414	148.372	46.3704		234.914	1.71447		winter
524	HQ_RS11615	-	adenine-specific DNA methyltransferase	8.62238	15.2448	43.5186	6.62238	1.76804	winter			HQ_RS12670	-	DUF457 family protein		153.234	262.627	10.7636		415.861	1.71389		winter
14	HQ_RS00700	-	DUF1641 family protein	515.111	908.93	416.208	393.818	1.76453	winter	winter		HQ_RS09325	rpl6	50S ribosomal protein L6		405.978	694.924	353.265		1100.9	1.71173		winter
1531	HQ_RS05165			437.148	248.09	24.845	189.057	1.76205	summer	summer		HQ_RS12900	-	ABC-type transport system ATP-binding/permease protein (probable substrate multidrug/lipids)		60.095	102.568	36.2283		162.663	1.70676		winter
1047	HQ_RS02130	ftsZ2	cell division protein FtsZ, type II	497.654	873.063	5323.67	375.409	1.75436	winter	winter		HQ_RS02000	cspA2	cold shock protein		560.101	955.275	12972.5		1515.38	1.70554		winter
578	HQ_RS05155	-	TIGR00725 family protein	557.768	318.428	93.79	239.34	1.75163	summer	summer		HQ_RS14235				143.289	243.549	5.49704		386.838	1.6997		winter
729	HQ_RS05670	-	uncharacterized protein	57.3085	100.359	26.3825	43.0505	1.75121	winter	winter		HQ_RS07715	-	probable TP rich cell surface protein		446.77	263.471	164.159		710.241	1.69571		summer
2165	HQ_RS13210			75.7993	132.421	37.2576	56.6219	1.747	winter	winter		HQ_RS04675				537.773	317.556	9.1849		855.328	1.69348		summer
1919	HQ_RS14530			570.594	326.726	265.58	243.868	1.7464	summer	summer		HQ_RS09875				360.858	610.781	1111.08		971.639	1.69258		winter
1679	HQ_RS11570	orc6	Orc1-type DNA replication protein	103.496	180.208	53.4016	76.7119	1.74121	winter	winter		HQ_RS12535	fer7	ferredoxin (2Fe-2S)		1043.46	616.718	2359.34		1660.18	1.69196		summer
1763	HQ_RS06655	-	cupin 2 barrel domain protein	711.818	409.425	1294.3	302.393	1.73858	summer	summer		HQ_RS08885	-	uncharacterized protein		466.299	275.802	432.186		742.102	1.6907		summer
2389	HQ_RS00870	lon	ATP-dependent protease Lon	465.458	807.81	855	342.352	1.73552	winter	winter		HQ_RS05455	-	small CPxCG-related zinc finger protein		569.73	337.331	106.234		907.062	1.68893		summer
791	HQ_RS09300	rpl30	50S ribosomal protein L30	348.492	604.72	243.022	256.228	1.73525	winter	winter		HQ_RS09895	rpl13	50S ribosomal protein L13		359.066	605.749	431.679		964.815	1.68701		winter
2194	HQ_RS12680			84.2726	146.048	0	61.7754	1.73304	winter	winter		HQ_RS13155	-	uncharacterized protein		58.2705	98.2621	2.61074		156.533	1.68631		winter
459	HQ_RS12885	-	uncharacterized protein	2.81174	1.62327	100.008	1.18846	1.73214	summer			HQ_RS00685	-	homolog to NADH dehydrogenase 51K subunit		334.142	562.974	440.692		897.116	1.68484		winter
1645	HQ_RS10320	bcp4	homolog to peroxiredoxin	383.527	663.45	2807.19	279.923	1.72987	winter	winter		HQ_RS05395	apt2	purine phosphoribosyltransferase (adenine phosphoribosyltransferase, xanthine-guanine phosphoribosyltransferase)		479.176	284.507	150.899		763.684	1.68423		summer
2496	HQ_RS09250	-	uncharacterized protein	687.37	398.507	96.8003	288.862	1.72486	summer	summer		HQ_RS02690	-	uncharacterized protein		570.434	339.203	107.543		909.637	1.68169		summer
2406	HQ_RS12230	rpoB1	DNA-directed RNA polymerase subunit B'	439.195	755.763	372.093	316.568	1.72079	winter	winter		HQ_RS13040	vapB2	probable VapB/AbrB family antitoxin		101.232	170.049	4.67901		271.28	1.67979		winter
1064	HQ_RS09910	rpoD	DNA-directed RNA polymerase subunit D	400.123	687.286	929.967	287.163	1.71769	winter	winter		HQ_RS09255	-	uncharacterized protein		547.722	327.028	32.5738		874.751	1.67485		summer
2395	HQ_RS00695	-	probable anaerobic dehydrogenase alpha subunit	479.728	823.899	420.383	344.171	1.71743	winter	winter		HQ_RS11130	cdc48a	AAA-type ATPase (CDC48 subfamily)		429.176	716.767	515.184		1145.94	1.6701		winter
1492	HQ_RS09900	rpl18e	50S ribosomal protein L18e	319.927	549.343	419.881	229.415	1.71709	winter	winter		HQ_RS00690	-	iron-sulfur protein		460.157	765.441	378.668		1225.6	1.66343		winter
2173	HQ_RS09285	-	uncharacterized protein	716.385	417.338	286.804	299.047	1.71656	summer	summer		HQ_RS05595	-	uncharacterized protein		117.968	196.105	8.18468		314.074	1.66236		winter
220	HQ_RS05430	-	uncharacterized protein	86.5414	148.372	46.3704	61.831	1.71447	winter	winter		HQ_RS08995	aroQ	chorismate mutase		526.567	317.101	268.183		843.668	1.66056		summer
2180	HQ_RS12670	-	DUF457 family protein	153.234	262.627	10.7636	109.393	1.71389	winter	winter		HQ_RS13235	-	uncharacterized protein		146.506	242.97	1.06046		389.476	1.65844		winter
1471	HQ_RS05560	-	homolog to haloviral protein	10.8761	6.34877	67.8715	4.52734	1.7131	summer			HQ_RS06020				188.06	113.562	22.8876		301.622	1.656		summer
889	HQ_RS09325	rpl6	50S ribosomal protein L6	405.978	694.924	353.265	288.947	1.71173	winter	winter		HQ_RS02485	dppF3	ABC-type transport system ATP-binding protein (probable substrate dipeptide/oligopeptide)		181.946	298.992	160.188		480.938	1.6433		winter
845	HQ_RS12900	-	ABC-type transport system ATP-binding/permease protein (probable substrate multidrug/lipids)	60.095	102.568	36.2283	42.4729	1.70676	winter	winter		HQ_RS09340	rpl5	50S ribosomal protein L5		383.547	630.247	394.744		1013.79	1.64321		winter
2413	HQ_RS02000	cspA2	cold shock protein	560.101	955.275	12972.5	395.175	1.70554	winter	winter		HQ_RS06540	-	uncharacterized protein		124.809	205.033	11.6782		329.842	1.64278		winter
339	HQ_RS14235			143.289	243.549	5.49704	100.259	1.6997	winter	winter		HQ_RS05400				385.176	234.623	21.8015		619.798	1.64168		summer
1068	HQ_RS11605	-	probable restriction/modification enzyme	7.99351	13.5823	154.409	5.58874	1.69916	winter			HQ_RS12040	porA	pyruvate--ferredoxin oxidoreductase alpha subunit		428.304	702.966	2217.64		1131.27	1.64128		winter
1752	HQ_RS07715	-	probable TP rich cell surface protein	446.77	263.471	164.159	183.3	1.69571	summer	summer		HQ_RS02500	dppB3	ABC-type transport system permease protein (probable substrate dipeptide/oligopeptide)		145.952	239.295	66.601		385.247	1.63954		winter
1717	HQ_RS04675			537.773	317.556	9.1849	220.217	1.69348	summer	summer		HQ_RS09920	rps4	30S ribosomal protein S4		435.435	713.201	1369.09		1148.64	1.6379		winter
1840	HQ_RS09875			360.858	610.781	1111.08	249.922	1.69258	winter	winter		HQ_RS06640				420.262	256.834	196.708		677.095	1.63632		summer
699	HQ_RS12535	fer7	ferredoxin (2Fe-2S)	1043.46	616.718	2359.34	426.747	1.69196	summer	summer		HQ_RS04530				541.673	331.161	39.6425		872.834	1.63568		summer
1336	HQ_RS08885	-	uncharacterized protein	466.299	275.802	432.186	190.497	1.6907	summer	summer		HQ_RS05120	-	metallophosphoesterase domain protein		408.497	249.781	151.657		658.278	1.63542		summer
2103	HQ_RS05455	-	small CPxCG-related zinc finger protein	569.73	337.331	106.234	232.399	1.68893	summer	summer		HQ_RS05445	-	uncharacterized protein		418.281	256.08	60.594		674.361	1.6334		summer
1398	HQ_RS09895	rpl13	50S ribosomal protein L13	359.066	605.749	431.679	246.683	1.68701	winter	winter		HQ_RS09710	rpl1	50S ribosomal protein L1		400.091	651.334	2089.69		1051.42	1.62797		winter
779	HQ_RS13155	-	uncharacterized protein	58.2705	98.2621	2.61074	39.9916	1.68631	winter	winter		HQ_RS09700	rpl12	50S ribosomal protein L12		1250.63	771.676	1408.95		2022.31	1.62067		summer
142	HQ_RS00685	-	homolog to NADH dehydrogenase 51K subunit	334.142	562.974	440.692	228.833	1.68484	winter	winter		HQ_RS10185	sdhD	succinate dehydrogenase subunit D		374.294	605.848	1419.16		980.143	1.61864		winter
883	HQ_RS05395	apt2	purine phosphoribosyltransferase (adenine phosphoribosyltransferase, xanthine-guanine phosphoribosyltransferase)	479.176	284.507	150.899	194.669	1.68423	summer	summer		HQ_RS12705				118.394	191.605	2.52332		310	1.61837		winter
907	HQ_RS12610	moxR4	AAA-type ATPase (MoxR subfamily)	23.5404	39.6385	20.8506	16.0981	1.68385	winter			HQ_RS12760	-	uncharacterized protein		50.6665	81.794	6.78763		132.46	1.61436		winter
1910	HQ_RS02690	-	uncharacterized protein	570.434	339.203	107.543	231.231	1.68169	summer	summer		HQ_RS06030				114.062	70.8294	4.05562		184.892	1.61038		summer
1379	HQ_RS13040	vapB2	probable VapB/AbrB family antitoxin	101.232	170.049	4.67901	68.8168	1.67979	winter	winter		HQ_RS13245	-	uncharacterized protein		160.313	257.731	75.046		418.044	1.60768		winter
549	HQ_RS09255	-	uncharacterized protein	547.722	327.028	32.5738	220.694	1.67485	summer	summer		HQ_RS05640				80.1769	128.857	16.1406		209.034	1.60716		winter
1452	HQ_RS11130	cdc48a	AAA-type ATPase (CDC48 subfamily)	429.176	716.767	515.184	287.591	1.6701	winter	winter		HQ_RS03675	gltB	glutamate synthase large subunit		425.91	684.149	413.648		1110.06	1.60632		winter
2500	HQ_RS00690	-	iron-sulfur protein	460.157	765.441	378.668	305.284	1.66343	winter	winter		HQ_RS14755				337.98	211.286	64.4418		549.266	1.59963		summer
1829	HQ_RS05595	-	uncharacterized protein	117.968	196.105	8.18468	78.1371	1.66236	winter	winter		HQ_RS01120	-	uncharacterized protein		355.894	569.023	230.36		924.916	1.59886		winter
397	HQ_RS08995	aroQ	chorismate mutase	526.567	317.101	268.183	209.465	1.66056	summer	summer		HQ_RS03025	-	acetyl-CoA C-acetyltransferase small subunit		515.258	324.051	184.174		839.309	1.59006		summer
595	HQ_RS13235	-	uncharacterized protein	146.506	242.97	1.06046	96.4646	1.65844	winter	winter		HQ_RS10220	prkA1	probable PrkA-type serine/threonine protein kinase		401.675	637.884	153.661		1039.56	1.58806		winter
2580	HQ_RS06020			188.06	113.562	22.8876	74.4971	1.656	summer	summer		HQ_RS04010	gvpA	gas-vesicle protein GvpA		407.199	646.4	52156.9		1053.6	1.58743		winter
1737	HQ_RS11630	-	uncharacterized protein	17.0105	27.9665	14.5931	10.9561	1.64408	winter			HQ_RS11730				48.3833	76.7398	7.18506		125.123	1.58608		winter
22	HQ_RS02485	dppF3	ABC-type transport system ATP-binding protein (probable substrate dipeptide/oligopeptide)	181.946	298.992	160.188	117.046	1.6433	winter	winter		HQ_RS11970	cad2	probable pterin-4-alpha-carbinolamine dehydratase		680.42	429.422	255.893		1109.84	1.5845		summer
434	HQ_RS09340	rpl5	50S ribosomal protein L5	383.547	630.247	394.744	246.7	1.64321	winter	winter		HQ_RS03755	orc2	Orc1-type DNA replication protein		375.181	594.243	74.1141		969.425	1.58388		winter
2540	HQ_RS06540	-	uncharacterized protein	124.809	205.033	11.6782	80.2248	1.64278	winter	winter		HQ_RS09335	rps14	30S ribosomal protein S14		454.143	718.898	454.428		1173.04	1.58298		winter
2023	HQ_RS05400			385.176	234.623	21.8015	150.553	1.64168	summer	summer		HQ_RS06340	-	uncharacterized protein		389.385	246.032	35.5545		635.418	1.58266		summer
2205	HQ_RS12040	porA	pyruvate--ferredoxin oxidoreductase alpha subunit	428.304	702.966	2217.64	274.662	1.64128	winter	winter		HQ_RS08540	dhaL	dihydroxyacetone kinase subunit DhaL		324.712	513.21	103.65		837.922	1.58051		winter
1264	HQ_RS02500	dppB3	ABC-type transport system permease protein (probable substrate dipeptide/oligopeptide)	145.952	239.295	66.601	93.3424	1.63954	winter	winter		HQ_RS06275	-	uncharacterized protein		556.75	353.271	130.627		910.021	1.57598		summer
2409	HQ_RS09920	rps4	30S ribosomal protein S4	435.435	713.201	1369.09	277.766	1.6379	winter	winter		HQ_RS08685	ilvB	acetolactate synthase large subunit		366.495	576.855	471.675		943.349	1.57398		winter
1583	HQ_RS06640			420.262	256.834	196.708	163.428	1.63632	summer	summer		HQ_RS10210	-	SpoVR family protein		441.822	694.283	147.197		1136.11	1.57141		winter
2314	HQ_RS04530			541.673	331.161	39.6425	210.511	1.63568	summer	summer		HQ_RS11220	-	uncharacterized protein		740.472	471.883	1114.42		1212.36	1.56919		summer
654	HQ_RS05120	-	metallophosphoesterase domain protein	408.497	249.781	151.657	158.716	1.63542	summer	summer		HQ_RS01610	dppB1	ABC-type transport system permease protein (probable substrate dipeptide/oligopeptide)		235.926	369.795	41.9568		605.721	1.56742		winter
1381	HQ_RS05445	-	uncharacterized protein	418.281	256.08	60.594	162.202	1.6334	summer	summer		HQ_RS05590	-	homolog to endonuclease VapC		174.226	272.325	1.81627		446.552	1.56305		winter
2371	HQ_RS12635	-	probable extracellular mucin-like protein	21.9401	35.8113	22.6704	13.8712	1.63223	winter			HQ_RS05000	aldH2	aldehyde dehydrogenase		533.437	829.298	37.2248		1362.74	1.55463		winter
719	HQ_RS09710	rpl1	50S ribosomal protein L1	400.091	651.334	2089.69	251.244	1.62797	winter	winter		HQ_RS13915	-	uncharacterized protein		602.85	388.017	365.489		990.866	1.55367		summer
721	HQ_RS09700	rpl12	50S ribosomal protein L12	1250.63	771.676	1408.95	478.958	1.62067	summer	summer		HQ_RS04190	-	uncharacterized protein		511.807	329.735	82.672		841.543	1.55218		summer
1089	HQ_RS10185	sdhD	succinate dehydrogenase subunit D	374.294	605.848	1419.16	231.554	1.61864	winter	winter		HQ_RS10235	-	UPF0179 family protein		386.03	598.017	604.716		984.047	1.54914		winter
2072	HQ_RS12705			118.394	191.605	2.52332	73.2113	1.61837	winter	winter		HQ_RS09970	-	IS1341-type transposase		130.019	201.398	574.128		331.417	1.54899		winter
2274	HQ_RS12760	-	uncharacterized protein	50.6665	81.794	6.78763	31.1275	1.61436	winter			HQ_RS07345	-	uncharacterized protein		502.907	325.262	59.2955		828.17	1.54616		summer
330	HQ_RS06030			114.062	70.8294	4.05562	43.2328	1.61038	summer	summer		HQ_RS01595	dppF1	ABC-type transport system ATP-binding protein (probable substrate dipeptide/oligopeptide)		260.531	402.683	257.709		663.214	1.54562		winter
718	HQ_RS13245	-	uncharacterized protein	160.313	257.731	75.046	97.4185	1.60768	winter	winter		HQ_RS09410	-	DUF171 family protein		375.615	578.151	3130.61		953.766	1.53921		winter
374	HQ_RS05640			80.1769	128.857	16.1406	48.6804	1.60716	winter	winter		HQ_RS07960	trxA6	thioredoxin		516.051	335.464	172.183		851.515	1.53832		summer
1882	HQ_RS03675	gltB	glutamate synthase large subunit	425.91	684.149	413.648	258.239	1.60632	winter	winter		HQ_RS01950	-	uncharacterized protein		650.869	999.409	22222.8		1650.28	1.5355		winter
37	HQ_RS08605	gth6	probable glycosyltransferase, type 1	9.20843	14.79	177.176	5.58156	1.60614	winter			HQ_RS02595	gar1	tRNA/rRNA pseudouridine synthase complex protein Gar1		532.745	347.113	465.765		879.859	1.53479		summer
1897	HQ_RS08600	-	uncharacterized protein	8.16799	13.0987	165.031	4.93076	1.60367	winter			HQ_RS00465	-	probable oxidoreductase (homolog to mercury(II) reductase / dihydrolipoamide dehydrogenase)		390.605	599.228	55.6783		989.833	1.5341		winter
863	HQ_RS14755			337.98	211.286	64.4418	126.694	1.59963	summer	summer		HQ_RS08925	-	sensor box histidine kinase		546.392	356.165	72.6554		902.557	1.5341		summer
58	HQ_RS01120	-	uncharacterized protein	355.894	569.023	230.36	213.129	1.59886	winter	winter		HQ_RS02330	-	uncharacterized protein		272.904	417.807	184.019		690.711	1.53096		winter
301	HQ_RS03025	-	acetyl-CoA C-acetyltransferase small subunit	515.258	324.051	184.174	191.208	1.59006	summer	summer		HQ_RS03285	nuoA	NADH dehydrogenase-like complex subunit A		370.121	565.862	1957.42		935.983	1.52886		winter
303	HQ_RS10220	prkA1	probable PrkA-type serine/threonine protein kinase	401.675	637.884	153.661	236.209	1.58806	winter	winter		HQ_RS12360	pfdA	prefoldin alpha subunit		445.339	680.644	649.582		1125.98	1.52837		winter
581	HQ_RS04010	gvpA	gas-vesicle protein GvpA	407.199	646.4	52156.9	239.202	1.58743	winter	winter		HQ_RS05160	fer2	ferredoxin (2Fe-2S)		527.136	345.554	1113.51		872.69	1.52548		summer
253	HQ_RS11730			48.3833	76.7398	7.18506	28.3565	1.58608	winter			HQ_RS05710	-	uncharacterized protein		158.158	240.841	10.3227		398.999	1.52279		winter
1760	HQ_RS11970	cad2	probable pterin-4-alpha-carbinolamine dehydratase	680.42	429.422	255.893	250.998	1.5845	summer	summer		HQ_RS12555	-	DUF296 family protein		314.713	479.01	195.266		793.723	1.52205		winter
379	HQ_RS03755	orc2	Orc1-type DNA replication protein	375.181	594.243	74.1141	219.062	1.58388	winter	winter		HQ_RS03290	nuoB	NADH dehydrogenase-like complex subunit B		396.067	602.253	1022.86		998.321	1.52058		winter
2458	HQ_RS09335	rps14	30S ribosomal protein S14	454.143	718.898	454.428	264.755	1.58298	winter	winter		HQ_RS04195	sph2	SMC-like protein Sph2		552.137	363.177	297.707		915.314	1.52029		summer
1528	HQ_RS06340	-	uncharacterized protein	389.385	246.032	35.5545	143.353	1.58266	summer	summer		HQ_RS10645	-	uncharacterized protein		563.269	370.524	85.3342		933.794	1.52019		summer
1638	HQ_RS08540	dhaL	dihydroxyacetone kinase subunit DhaL	324.712	513.21	103.65	188.498	1.58051	winter	winter		HQ_RS06345	-	small multidrug export protein		457.286	301.088	7.43717		758.374	1.51878		summer
2486	HQ_RS06275	-	uncharacterized protein	556.75	353.271	130.627	203.478	1.57598	summer	summer		HQ_RS00540	-	uncharacterized protein		558.045	367.472	4524.45		925.517	1.51861		summer
56	HQ_RS08685	ilvB	acetolactate synthase large subunit	366.495	576.855	471.675	210.36	1.57398	winter	winter		HQ_RS02195	-	uncharacterized protein		731.675	482.71	324.812		1214.38	1.51577		summer
1219	HQ_RS10210	-	SpoVR family protein	441.822	694.283	147.197	252.461	1.57141	winter	winter		HQ_RS11625	-	uncharacterized protein		45.4337	68.8532	152.511		114.287	1.51547		winter
1032	HQ_RS11220	-	uncharacterized protein	740.472	471.883	1114.42	268.589	1.56919	summer	summer		HQ_RS02425	pstS	ABC-type transport system periplasmic substrate-binding protein (probable substrate phosphate)		351.995	532.801	353.507		884.796	1.51366		winter
938	HQ_RS01610	dppB1	ABC-type transport system permease protein (probable substrate dipeptide/oligopeptide)	235.926	369.795	41.9568	133.869	1.56742	winter	winter		HQ_RS06940				423.683	640.793	33.3131		1064.48	1.51243		winter
1105	HQ_RS05590	-	homolog to endonuclease VapC	174.226	272.325	1.81627	98.0989	1.56305	winter	winter		HQ_RS08215	arsA4	ArsA-type transport ATPase (probable substrate arsenite)		232.524	351.643	48.2973		584.167	1.51229		winter
2231	HQ_RS05000	aldH2	aldehyde dehydrogenase	533.437	829.298	37.2248	295.86	1.55463	winter	winter		HQ_RS05685	-	uncharacterized protein		196.744	297.271	3.57934		494.015	1.51095		winter
478	HQ_RS13915	-	uncharacterized protein	602.85	388.017	365.489	214.833	1.55367	summer	summer		HQ_RS05240				422.771	279.865	43.8536		702.637	1.51062		summer
1529	HQ_RS04190	-	uncharacterized protein	511.807	329.735	82.672	182.072	1.55218	summer	summer		HQ_RS07430				252.311	380.819	319.352		633.13	1.50932		winter
871	HQ_RS10235	-	UPF0179 family protein	386.03	598.017	604.716	211.986	1.54914	winter	winter		HQ_RS08210	arsD	transcription regulator ArsD		233.097	351.77	35.432		584.867	1.50911		winter
2623	HQ_RS09970	-	IS1341-type transposase	130.019	201.398	574.128	71.3791	1.54899	winter	winter		HQ_RS10995	-	metalloprotease JAMM1, desampylating		533.328	353.477	149.948		886.806	1.5088		summer
1615	HQ_RS07345	-	uncharacterized protein	502.907	325.262	59.2955	177.645	1.54616	summer	summer		HQ_RS01670	trxA1	thioredoxin		738.075	489.577	493.766		1227.65	1.50758		summer
529	HQ_RS01595	dppF1	ABC-type transport system ATP-binding protein (probable substrate dipeptide/oligopeptide)	260.531	402.683	257.709	142.152	1.54562	winter	winter		HQ_RS02280	-	uncharacterized protein		595.433	395.452	114.214		990.885	1.5057		summer
316	HQ_RS09410	-	DUF171 family protein	375.615	578.151	3130.61	202.536	1.53921	winter	winter		HQ_RS03470	pilA	pilin PilA		541.318	359.963	42.5899		901.281	1.50382		summer
2033	HQ_RS07960	trxA6	thioredoxin	516.051	335.464	172.183	180.587	1.53832	summer	summer		HQ_RS09390	rpl2	50S ribosomal protein L2		407.136	612.25	543.188		1019.39	1.5038		winter
2473	HQ_RS01950	-	uncharacterized protein	650.869	999.409	22222.8	348.54	1.5355	winter	winter		HQ_RS07675	trxA5	thioredoxin		532.89	355.254	775.93		888.144	1.50003		summer
1736	HQ_RS11610	hepA	ATP-dependent helicase	8.69987	13.3567	38.1856	4.65684	1.53528	winter
138	HQ_RS02595	gar1	tRNA/rRNA pseudouridine synthase complex protein Gar1	532.745	347.113	465.765	185.632	1.53479	summer	summer
311	HQ_RS00465	-	probable oxidoreductase (homolog to mercury(II) reductase / dihydrolipoamide dehydrogenase)	390.605	599.228	55.6783	208.623	1.5341	winter	winter
2599	HQ_RS08925	-	sensor box histidine kinase	546.392	356.165	72.6554	190.227	1.5341	summer	summer
2270	HQ_RS02330	-	uncharacterized protein	272.904	417.807	184.019	144.902	1.53096	winter	winter
2318	HQ_RS03285	nuoA	NADH dehydrogenase-like complex subunit A	370.121	565.862	1957.42	195.741	1.52886	winter	winter
952	HQ_RS12360	pfdA	prefoldin alpha subunit	445.339	680.644	649.582	235.305	1.52837	winter	winter
1789	HQ_RS05160	fer2	ferredoxin (2Fe-2S)	527.136	345.554	1113.51	181.582	1.52548	summer	summer
994	HQ_RS05710	-	uncharacterized protein	158.158	240.841	10.3227	82.683	1.52279	winter	winter
2081	HQ_RS12555	-	DUF296 family protein	314.713	479.01	195.266	164.297	1.52205	winter	winter
484	HQ_RS03290	nuoB	NADH dehydrogenase-like complex subunit B	396.067	602.253	1022.86	206.186	1.52058	winter	winter
2365	HQ_RS04195	sph2	SMC-like protein Sph2	552.137	363.177	297.707	188.959	1.52029	summer	summer
1727	HQ_RS10645	-	uncharacterized protein	563.269	370.524	85.3342	192.745	1.52019	summer	summer
110	HQ_RS06345	-	small multidrug export protein	457.286	301.088	7.43717	156.198	1.51878	summer	summer
1648	HQ_RS00540	-	uncharacterized protein	558.045	367.472	4524.45	190.573	1.51861	summer	summer
1072	HQ_RS02195	-	uncharacterized protein	731.675	482.71	324.812	248.965	1.51577	summer	summer
2054	HQ_RS12910			21.7736	32.9972	315.329	11.2236	1.51547	winter
527	HQ_RS11625	-	uncharacterized protein	45.4337	68.8532	152.511	23.4196	1.51547	winter
796	HQ_RS02425	pstS	ABC-type transport system periplasmic substrate-binding protein (probable substrate phosphate)	351.995	532.801	353.507	180.807	1.51366	winter	winter
2408	HQ_RS06940			423.683	640.793	33.3131	217.109	1.51243	winter	winter
2532	HQ_RS08215	arsA4	ArsA-type transport ATPase (probable substrate arsenite)	232.524	351.643	48.2973	119.12	1.51229	winter	winter
2168	HQ_RS05685	-	uncharacterized protein	196.744	297.271	3.57934	100.527	1.51095	winter	winter
1284	HQ_RS05240			422.771	279.865	43.8536	142.906	1.51062	summer	summer
1759	HQ_RS07430			252.311	380.819	319.352	128.507	1.50932	winter	winter
966	HQ_RS08210	arsD	transcription regulator ArsD	233.097	351.77	35.432	118.673	1.50911	winter	winter
7	HQ_RS10995	-	metalloprotease JAMM1, desampylating	533.328	353.477	149.948	179.851	1.5088	summer	summer
2489	HQ_RS01670	trxA1	thioredoxin	738.075	489.577	493.766	248.498	1.50758	summer	summer
2099	HQ_RS12640	-	DUF58 family protein	29.7486	44.8153	11.4125	15.0667	1.50647	winter
1880	HQ_RS02280	-	uncharacterized protein	595.433	395.452	114.214	199.98	1.5057	summer	summer
2010	HQ_RS14175			9.95506	14.988	46.503	5.0329	1.50556	winter
1289	HQ_RS03470	pilA	pilin PilA	541.318	359.963	42.5899	181.355	1.50382	summer	summer
463	HQ_RS09390	rpl2	50S ribosomal protein L2	407.136	612.25	543.188	205.114	1.5038	winter	winter
72	HQ_RS07675	trxA5	thioredoxin	532.89	355.254	775.93	177.637	1.50003	summer	summer
2465	HQ_RS02275	-	uncharacterized protein	501.259	334.383	132.091	166.877	1.49906	summer	summer
2290	HQ_RS04410	-	uncharacterized protein	515.672	344.073	153.352	171.6	1.49873	summer	summer
274	HQ_RS01015	-	uncharacterized protein	507.162	338.41	55.4013	168.752	1.49866	summer	summer
1594	HQ_RS12765	-	DUF457 family protein	55.9873	83.8545	4.23919	27.8672	1.49774	winter
838	HQ_RS07340	-	uncharacterized protein	444.715	297.045	100.663	147.67	1.49713	summer	summer
1673	HQ_RS06470	-	DUF11/DUF58 family protein	230.723	345.193	9.95114	114.47	1.49614	winter	winter
786	HQ_RS02495	dppC3	ABC-type transport system permease protein (probable substrate dipeptide/oligopeptide)	187.414	280.331	34.704	92.9171	1.49579	winter	winter
1631	HQ_RS07725			530.954	354.98	9.77117	175.974	1.49573	summer	summer
749	HQ_RS05440	-	uncharacterized protein	523.626	350.133	73.0142	173.494	1.49551	summer	summer
2478	HQ_RS07465	sod	superoxide dismutase (Mn)	564.497	844.087	5128.31	279.59	1.49529	winter	winter
683	HQ_RS12645	-	uncharacterized protein	33.7257	50.3307	3.55168	16.605	1.49236	winter
2007	HQ_RS06535	-	iron-sulfur (2Fe-2S) domain protein	100.208	148.967	4.02123	48.7592	1.48658	winter	winter
1365	HQ_RS14180			19.7997	13.3359	134.193	6.46379	1.48469	summer
1400	HQ_RS01470	rpl43e	50S ribosomal protein L43e	600.204	404.262	4257.48	195.942	1.48469	summer	summer
950	HQ_RS07375	trxB3	oxidoreductase (homolog to thioredoxin-disulfide reductase)	555.003	373.817	112.326	181.186	1.48469	summer	summer
1560	HQ_RS12970	-	uncharacterized protein	0.798131	0.537574	69.1987	0.260557	1.48469	summer
1115	HQ_RS13015	aslA8	sulfatase	3.46482	2.3337	120.345	1.13112	1.48469	summer
709	HQ_RS12800			0.668489	0.450255	38.981	0.218234	1.48469	summer
2524	HQ_RS14835			567.156	382.003	785.213	185.153	1.48469	summer	summer
279	HQ_RS09355	rpl14	50S ribosomal protein L14	404.431	600.279	390.19	195.848	1.48426	winter	winter
389	HQ_RS12975	gth11	probable glycosyltransferase, type 1	1.5634	2.31663	41.5042	0.753231	1.48179	winter
211	HQ_RS10755	-	arNOG05511 family protein (AAA-type ATPase core domain protein)	424.774	629.056	527.575	204.282	1.48092	winter	winter
849	HQ_RS12185	hom	homoserine dehydrogenase	350.563	519.105	165.244	168.541	1.48077	winter	winter
2234	HQ_RS09360	rps17	30S ribosomal protein S17	460.422	681.501	303.042	221.079	1.48017	winter	winter
1489	HQ_RS12605	-	uncharacterized protein	26.4732	39.1837	39.2447	12.7105	1.48013	winter
590	HQ_RS09270	-	uncharacterized protein	599.501	405.499	107.198	194.002	1.47843	summer	summer
2497	HQ_RS02535	-	stomatin family protein	521.315	769.819	553.319	248.504	1.47669	winter	winter
476	HQ_RS03965	gvpI	gas-vesicle operon protein GvpI	406.945	600.899	770.979	193.954	1.47661	winter	winter
198	HQ_RS03945	gvpM	gas-vesicle operon protein GvpM	540.679	366.445	802.464	174.233	1.47547	summer	summer
1841	HQ_RS05490	-	von Willebrand factor type A domain protein	234.771	346.375	14.2209	111.604	1.47538	winter	winter
2127	HQ_RS12240	rpoH	DNA-directed RNA polymerase subunit H	421.884	621.865	1910.43	199.981	1.47402	winter	winter
1283	HQ_RS06560	-	uncharacterized protein	149.802	220.788	12.1699	70.9862	1.47387	winter	winter
2477	HQ_RS11540	rpa3	replication protein A	491.643	724.306	2414.33	232.663	1.47324	winter	winter
1675	HQ_RS05795	-	uncharacterized protein	78.0376	52.982	18.2022	25.0556	1.47291	summer
2620	HQ_RS13560	-	uncharacterized protein	560.677	381.026	152.398	179.651	1.47149	summer	summer
1554	HQ_RS08695	ilvC	ketol-acid reductoisomerase	412.485	606.689	457.286	194.204	1.47082	winter	winter
2236	HQ_RS03615	-	uncharacterized protein	444.283	302.312	64.6804	141.971	1.46962	summer	summer
2095	HQ_RS14220			12.0461	8.19718	278.182	3.84891	1.46954	summer
2504	HQ_RS09625	rps28e	30S ribosomal protein S28e	399.58	586.999	1505.16	187.419	1.46904	winter	winter
1768	HQ_RS08395	-	uncharacterized protein	657.962	447.922	336.425	210.04	1.46892	summer	summer
2407	HQ_RS08690	ilvN	acetolactate synthase small subunit	501.758	736.889	589.537	235.131	1.46861	winter	winter
1013	HQ_RS09265	-	sensor box histidine kinase	519.963	354.135	127.775	165.828	1.46826	summer	summer
560	HQ_RS02600	-	DUF1119 family protein	518.709	353.51	97.07	165.198	1.46731	summer	summer
362	HQ_RS01320	-	uncharacterized protein	472.962	322.421	962.751	150.542	1.46691	summer	summer
552	HQ_RS00595			527.136	359.478	59.8388	167.658	1.46639	summer	summer
2493	HQ_RS11445	atpA	A-type ATP synthase subunit A	468.965	687.649	506.273	218.685	1.46631	winter	winter
252	HQ_RS01625	-	UspA domain protein	243.899	357.384	32.6532	113.485	1.4653	winter	winter
1836	HQ_RS06130	-	uncharacterized protein	68.9744	101.056	660.975	32.0817	1.46513	winter
284	HQ_RS01630	cat2	transport protein (probable substrate cationic amino acids)	202.408	296.207	47.5232	93.7986	1.46341	winter	winter
2311	HQ_RS10190	sdhC	succinate dehydrogenase subunit C	406.57	594.789	1503.57	188.219	1.46294	winter	winter
2621	HQ_RS09890	rps9	30S ribosomal protein S9	422.94	618.356	357.171	195.416	1.46204	winter	winter
646	HQ_RS02505	dppA3	ABC-type transport system periplasmic substrate-binding protein (probable substrate dipeptide/oligopeptide)	166.786	243.781	48.6839	76.9944	1.46164	winter	winter
1502	HQ_RS06435	-	MOSC domain protein	427.955	293.226	24.4671	134.729	1.45947	summer	summer
579	HQ_RS05465	-	LysE family transport protein	170.665	248.477	12.1246	77.8124	1.45594	winter	winter
151	HQ_RS05830	-	UPF0175 family protein	269.267	391.812	14.1306	122.544	1.4551	winter	winter
1949	HQ_RS01635	trkA2	TrkA domain protein	211.032	307.035	45.8979	96.0027	1.45492	winter	winter
694	HQ_RS04440	-	uncharacterized protein	590.397	405.966	363.069	184.431	1.4543	summer	summer
2403	HQ_RS13890	tssA2	thiosulfate sulfurtransferase	755.389	519.958	3483.87	235.431	1.45279	summer	summer
38	HQ_RS03920	opuD	compatible solute transport protein (probable substrate choline/glycine betaine)	390.579	567.023	226.552	176.445	1.45175	winter	winter
2462	HQ_RS01265	secE	protein translocase subunit SecE	645.123	444.555	894.395	200.568	1.45117	summer	summer
1447	HQ_RS03565	-	PHP domain protein	277.736	402.829	446.263	125.093	1.4504	winter	winter
310	HQ_RS05310			586.494	404.611	50.943	181.883	1.44953	summer	summer
1955	HQ_RS01575			339.529	492.023	109.729	152.494	1.44913	winter	winter
2320	HQ_RS12225	rpoA1	DNA-directed RNA polymerase subunit A'	455.027	657.236	340.896	202.209	1.44439	winter	winter
1023	HQ_RS02285	-	TRAP-type transport system periplasmic substrate-binding protein	362.588	523.531	1841.25	160.943	1.44387	winter	winter
321	HQ_RS05260	ppsA2	phosphoenolpyruvate synthase	284.808	411.064	57.6802	126.256	1.4433	winter	winter
2259	HQ_RS13295	-	homolog to antitoxin VapB	230.394	332.105	41.66	101.711	1.44146	winter	winter
1546	HQ_RS06550	-	uncharacterized protein	163.343	235.438	47.6243	72.0957	1.44138	winter	winter
2302	HQ_RS07065	-	uncharacterized protein	491.5	341.124	463.661	150.376	1.44082	summer	summer
1695	HQ_RS12100	-	UPF0173 family metal-dependent hydrolase	548.632	381.008	227.913	167.623	1.43995	summer	summer
629	HQ_RS03060	-	uncharacterized protein	55.6928	80.1745	82.9864	24.4817	1.43959	winter
1755	HQ_RS12250	tif1A1	translation initiation factor aIF-1A	392.47	564.619	739.665	172.149	1.43863	winter	winter
1159	HQ_RS04535	-	HTH domain protein	584.509	406.705	389.634	177.804	1.43718	summer	summer
2108	HQ_RS05660			114.573	164.543	27.2441	49.9704	1.43615	winter	winter
1539	HQ_RS09545	-	cro/C1 family transcription regulator	311.79	447.611	94.1378	135.821	1.43562	winter	winter
1330	HQ_RS04870	-	HxlR family transcription regulator / receiver box response regulator	355.514	247.792	73.6217	107.722	1.43473	summer	summer
1798	HQ_RS10030	livG4	ABC-type transport system ATP-binding protein (probable substrate branched-chain amino acids)	337.928	484.641	104.172	146.713	1.43416	winter	winter
788	HQ_RS07935			474.396	331.109	0	143.287	1.43275	summer	summer
941	HQ_RS11385	pyrE2	orotate phosphoribosyltransferase	516.21	360.365	211.186	155.845	1.43247	summer	summer
1951	HQ_RS14750			301.182	210.397	83.1442	90.7849	1.43149	summer	summer
1043	HQ_RS09350	rpl24	50S ribosomal protein L24	410.404	587.4	561.289	176.997	1.43127	winter	winter
1101	HQ_RS00935	-	small CPxCG-related zinc finger protein	586.459	410.25	370.238	176.209	1.42952	summer	summer
1917	HQ_RS11565	-	XerC/D-like integrase	111.597	159.503	173.67	47.9053	1.42927	winter	winter
2266	HQ_RS14240			380.414	266.392	2.31649	114.022	1.42802	summer	summer
1922	HQ_RS04150	-	Lrp/AsnC family transcription regulator	390.226	557.186	362.821	166.96	1.42785	winter	winter
1884	HQ_RS04415	cspA3	cold shock protein	700.6	491.065	1383.2	209.535	1.4267	summer	summer
1245	HQ_RS04730	-	uncharacterized protein	394.299	276.506	11.8274	117.794	1.42601	summer	summer
1530	HQ_RS11595	-	uncharacterized protein	26.8633	38.2748	136.748	11.4115	1.4248	winter
1937	HQ_RS08420	-	DUF293 domain protein	516.225	735.427	2062.33	219.202	1.42462	winter	winter
957	HQ_RS06465	-	uncharacterized protein	272.539	387.49	18.474	114.951	1.42178	winter	winter
2018	HQ_RS11580	-	uncharacterized protein	123.076	174.805	3.07931	51.7281	1.42029	winter	winter
2368	HQ_RS04500	-	YneT family protein	477.713	336.384	230.78	141.328	1.42014	summer	summer
60	HQ_RS01640	-	Lrp/AsnC family transcription regulator / TrkA domain protein	245.398	348.361	121.778	102.963	1.41958	winter	winter
1203	HQ_RS01550	phr1	deoxyribodipyrimidine photolyase	353.509	501.71	117.23	148.201	1.41923	winter	winter
890	HQ_RS05785	-	uncharacterized protein	88.3532	62.3241	3.2063	26.0291	1.41764	summer
1094	HQ_RS06545	-	uncharacterized protein	136.048	192.771	12.5648	56.7226	1.41693	winter	winter
1392	HQ_RS08075	-	PRC domain protein	561.044	395.959	545.105	165.085	1.41692	summer	summer
2245	HQ_RS05800	chrA	chromate transport protein	78.9294	55.7198	8.01221	23.2096	1.41654	summer
1984	HQ_RS11990	hsp20C	Hsp20-type molecular chaperone	301.54	426.767	140.208	125.226	1.41529	winter	winter
2277	HQ_RS07030	-	DUF1684 family protein	469.323	331.804	105.297	137.518	1.41446	summer	summer
2515	HQ_RS11420	-	IS1341-type transposase	260.335	367.927	801.61	107.592	1.41328	winter	winter
534	HQ_RS03610	-	uncharacterized protein	445.569	315.543	235.076	130.026	1.41207	summer	summer
181	HQ_RS04185	-	uncharacterized protein	406.3	288.172	21.255	118.128	1.40992	summer	summer
2514	HQ_RS06585	-	YcgG family protein	377.278	267.661	396.823	109.617	1.40954	summer	summer
851	HQ_RS06555			201.931	284.611	44.472	82.68	1.40945	winter	winter
2383	HQ_RS11660	-	uncharacterized protein	12.5608	8.91753	101.584	3.64328	1.40855	summer
122	HQ_RS03925	-	uncharacterized protein	370.411	262.985	64.4229	107.426	1.40849	summer	summer
1482	HQ_RS06300	-	NikR family transcription regulator	518.082	368.078	142.627	150.004	1.40753	summer	summer
669	HQ_RS01770	ham1	non-canonical purine NTP pyrophosphatase	530.839	377.243	283.236	153.596	1.40715	summer	summer
2437	HQ_RS06200	mazF1	mRNA interferase MazF	269.21	378.812	23.6177	109.602	1.40713	winter	winter
2490	HQ_RS08655	-	CopG domain protein	780.111	554.692	741.191	225.418	1.40638	summer	summer
1221	HQ_RS02020	-	RimK family protein	521.776	371.136	130.899	150.64	1.40589	summer	summer
1885	HQ_RS12205	rps7	30S ribosomal protein S7	447.613	628.399	1634.64	180.785	1.40389	winter	winter
803	HQ_RS04990	-	site-specific DNA-methyltransferase	598.225	426.169	171.917	172.056	1.40373	summer	summer
977	HQ_RS14770			343.644	482.321	3341.61	138.676	1.40355	winter	winter
2159	HQ_RS08750	-	uncharacterized protein	408.439	573.209	1725.87	164.77	1.40341	winter	winter
1861	HQ_RS06895	-	HTH domain protein	502.795	359.061	236.479	143.733	1.4003	summer	summer
1570	HQ_RS02490	dppD3	ABC-type transport system ATP-binding protein (probable substrate dipeptide/oligopeptide)	200.666	280.746	295.4	80.0793	1.39907	winter	winter
2360	HQ_RS02685	acyP	acylphosphatase	513.837	367.28	33.1894	146.558	1.39904	summer	summer
1945	HQ_RS06180	-	CopG domain protein	137.418	98.2819	8.69576	39.1362	1.3982	summer	summer
784	HQ_RS10805	pdaD	pyruvoyl-dependent arginine decarboxylase	333.949	466.327	112.283	132.378	1.3964	winter	winter
1167	HQ_RS14540			478.163	342.547	20.7422	135.616	1.39591	summer	summer
406	HQ_RS01995	ths2	thermosome subunit 2	558.324	777.731	802.853	219.407	1.39297	winter	winter
1007	HQ_RS04800	-	sensor box protein	561.112	402.857	400.808	158.255	1.39283	summer	summer
1331	HQ_RS00605	-	uncharacterized protein	498.242	357.737	1478.04	140.505	1.39276	summer	summer
1769	HQ_RS00710	-	uncharacterized protein	475.512	662.127	3435.77	186.615	1.39245	winter	winter
1276	HQ_RS00705	-	probable anaerobic dehydrogenase alpha subunit	378.044	526.018	75.6296	147.974	1.39142	winter	winter
750	HQ_RS03980	gvpF	gas-vesicle operon protein GvpF	575.173	413.738	461.745	161.435	1.39019	summer	summer
216	HQ_RS07350	-	major facilitator superfamily transport protein	295.489	410.659	50.9555	115.17	1.38976	winter	winter
1555	HQ_RS04515	mtfK1	FKBP-type peptidylprolyl isomerase	434.952	313.016	31.2677	121.936	1.38955	summer	summer
2610	HQ_RS06005	-	uncharacterized protein	80.0009	111.135	1.27879	31.1346	1.38918	winter
968	HQ_RS13920	-	uncharacterized protein	547.653	394.703	396.083	152.95	1.38751	summer	summer
603	HQ_RS10455	-	UPF0201 family protein	515.318	371.539	106.999	143.779	1.38698	summer	summer
2281	HQ_RS06670	cbiC	cobalt-precorrin-8 methylmutase	252.02	349.365	146.748	97.3443	1.38626	winter	winter
93	HQ_RS06475	-	uncharacterized protein	252.581	350.133	13.8945	97.5516	1.38622	winter	winter
1141	HQ_RS09495	nrdJ	ribonucleoside-diphosphate reductase,adenosylcobalamin-dependent (intein-containing)	454.748	630.207	545.739	175.46	1.38584	winter	winter
2402	HQ_RS07365	-	DUF457 family protein	538.675	388.806	428.107	149.87	1.38546	summer	summer
2449	HQ_RS02605	-	DUF88 family protein	504.704	364.398	120.551	140.305	1.38503	summer	summer
2468	HQ_RS01885	-	uncharacterized protein	359.167	259.414	34.0073	99.7532	1.38453	summer	summer
2576	HQ_RS05290	-	NUDIX family hydrolase	336.39	243.027	77.5021	93.3625	1.38416	summer	summer
2404	HQ_RS01475			643.216	464.706	1934	178.51	1.38413	summer	summer
341	HQ_RS00185	-	uncharacterized protein	546.284	394.765	129.849	151.519	1.38382	summer	summer
268	HQ_RS04760	-	uncharacterized protein	371.433	268.417	221.756	103.016	1.38379	summer	summer
296	HQ_RS10955			526.808	381.511	20.9495	145.297	1.38085	summer	summer
1994	HQ_RS02910	-	probable phosphoesterase	511.183	370.417	574.032	140.766	1.38002	summer	summer
1459	HQ_RS10175	sdhA1	succinate dehydrogenase subunit A	385.687	532.178	914.091	146.491	1.37982	winter	winter
899	HQ_RS11395	-	DUF502 family protein	567.358	411.35	86.8349	156.009	1.37926	summer	summer
1122	HQ_RS03770	glpA1	glycerol-3-phosphate dehydrogenase subunit A	341.437	470.929	405.229	129.492	1.37925	winter	winter
1801	HQ_RS12215	nusA	transcription elongation factor NusA	405.869	559.085	523.034	153.216	1.3775	winter	winter
1200	HQ_RS08680	-	uncharacterized protein	375.637	517.359	1813.29	141.722	1.37729	winter	winter
32	HQ_RS07585	dadA	homolog to D-aspartate oxidase	499.377	362.646	527.586	136.731	1.37704	summer	summer
320	HQ_RS03790	-	uncharacterized protein	485.844	353.11	46.6397	132.734	1.3759	summer	summer
2324	HQ_RS01125	-	RND superfamily permease	414.32	570.003	132.486	155.683	1.37575	winter	winter
507	HQ_RS04220			476.56	346.559	18.2096	130.001	1.37512	summer	summer
2082	HQ_RS02875	-	LysE family transport protein	512.16	372.455	69.0142	139.705	1.37509	summer	summer
1024	HQ_RS08385	-	uncharacterized protein	513.454	373.536	141.661	139.918	1.37458	summer	summer
1404	HQ_RS07300	tdh	oxidoreductase (homolog to zinc-containing alcohol dehydrogenase / threonine 3-dehydrogenase)	354.263	486.932	375.192	132.669	1.37449	winter	winter
1199	HQ_RS00195	cstA	carbon starvation protein CstA	430.169	591.156	330.445	160.987	1.37424	winter	winter
264	HQ_RS09260	-	uncharacterized protein	447.455	325.655	61.3788	121.8	1.37401	summer	summer
688	HQ_RS07335	-	TrmB family transcription regulator	535.24	390.064	109.843	145.176	1.37219	summer	summer
1080	HQ_RS01385	-	uncharacterized protein	652.288	475.442	2425.83	176.845	1.37196	summer	summer
2565	HQ_RS04140	-	redoxin domain protein	444.883	324.324	197.025	120.559	1.37173	summer	summer
1824	HQ_RS04295	-	uncharacterized protein	671.946	489.952	1308.41	181.994	1.37145	summer	summer
1194	HQ_RS14980			348.675	254.27	5.02869	94.4047	1.37128	summer	summer
2417	HQ_RS03455	graD1	sugar nucleotidyltransferase	614.534	448.471	179.203	166.063	1.37029	summer	summer
1348	HQ_RS01605	dppC1	ABC-type transport system permease protein (probable substrate dipeptide/oligopeptide)	251.565	344.705	18.9422	93.1397	1.37024	winter	winter
416	HQ_RS01665	-	uncharacterized protein	547.795	399.829	142.621	147.966	1.37007	summer	summer
1878	HQ_RS04130	-	uncharacterized protein	442.681	323.2	1083.13	119.48	1.36968	summer	summer
919	HQ_RS11890	thrB	homoserine kinase	282.041	386.17	463.161	104.129	1.3692	winter	winter
877	HQ_RS03960	gvpJ	gas-vesicle operon protein GvpJ	380.725	521.212	229.702	140.487	1.369	winter	winter
2027	HQ_RS10750	-	uncharacterized protein	498.169	364.038	349.76	134.131	1.36845	summer	summer
1126	HQ_RS07865			148.977	203.845	18.0008	54.8677	1.3683	winter	winter
1599	HQ_RS08865	-	DMT superfamily transport protein	373.924	273.356	50.5212	100.568	1.3679	summer	summer
1522	HQ_RS05680	-	uncharacterized protein	241.578	330.375	28.5431	88.7967	1.36757	winter	winter
2062	HQ_RS10040			201.936	276.11	44.553	74.1744	1.36732	winter	winter
2391	HQ_RS10075	-	uncharacterized protein	422.092	577.093	26.7191	155.001	1.36722	winter	winter
1545	HQ_RS09870	eno	enolase	399.21	545.799	373.377	146.588	1.3672	winter	winter
962	HQ_RS12485	-	uncharacterized protein	546.628	399.848	51.1107	146.781	1.36709	summer	summer
2323	HQ_RS09305	rps5	30S ribosomal protein S5	321.387	438.958	197.057	117.571	1.36582	winter	winter
1367	HQ_RS13405	-	homolog to ISH2 element protein	335.973	246.014	21.8759	89.9588	1.36566	summer	summer
1678	HQ_RS05570	-	uncharacterized protein	46.4443	63.3768	18.8974	16.9325	1.36458	winter
660	HQ_RS09115			478.212	350.471	69.4519	127.742	1.36449	summer	summer
2190	HQ_RS02725	-	uncharacterized protein	430.993	315.868	266.588	115.125	1.36447	summer	summer
619	HQ_RS14735			215.922	294.531	343.172	78.6089	1.36406	winter	winter
2204	HQ_RS02290	-	TRAP-type transport system protein small subunit	597.243	437.925	113.56	159.319	1.3638	summer	summer
70	HQ_RS02410	pstB	ABC-type transport system ATP-binding protein (probable substrate phosphate)	324.44	442.423	123.088	117.983	1.36365	winter	winter
1005	HQ_RS02175	rpl15e	50S ribosomal protein L15e	367.089	499.544	841.131	132.456	1.36083	winter	winter
1820	HQ_RS10145	-	TrmB family transcription regulator	321.06	436.836	67.4378	115.776	1.36061	winter	winter
1001	HQ_RS03950	gvpL	gas-vesicle operon protein GvpL	568.668	417.956	188.312	150.712	1.36059	summer	summer
678	HQ_RS05060	-	small CPxCG-related zinc finger protein	113.076	153.831	38.2257	40.7548	1.36042	winter	winter
586	HQ_RS08525	-	uncharacterized protein	567.287	417.072	292.421	150.216	1.36017	summer	summer
168	HQ_RS01645	-	IS200-type transposase HqIRS90	330.879	449.926	18.818	119.047	1.35979	winter	winter
2267	HQ_RS04825	-	IclR family transcription regulator	538.114	395.959	19.4647	142.155	1.35902	summer	summer
1019	HQ_RS05265	gap3	glyceraldehyde-3-phosphate dehydrogenase (NAD(P)) (phosphorylating)	273.283	371.385	61.9639	98.1026	1.35898	winter	winter
1095	HQ_RS08170	phnH	phosphonate metabolism protein PhnH	395.662	291.156	44.4465	104.506	1.35893	summer	summer
257	HQ_RS07595	-	DUF2797 family protein	435.57	320.6	107.127	114.97	1.35861	summer	summer
760	HQ_RS10730	-	uncharacterized protein	452.357	332.977	112.815	119.381	1.35853	summer	summer
439	HQ_RS04615	-	HTH domain protein	303.523	223.601	34.5685	79.9219	1.35743	summer	summer
2414	HQ_RS00285	-	nonhistone chromosomal protein	685.831	505.313	1729.05	180.518	1.35724	summer	summer
314	HQ_RS06530	-	HAD superfamily hydrolase	365.078	269.104	13.0409	95.9735	1.35664	summer	summer
249	HQ_RS14265			406.79	299.889	32.6091	106.901	1.35647	summer	summer
1210	HQ_RS05090	-	ABC-type transport system ATP-binding protein (probable substrate sugar)	112.022	151.947	45.5942	39.9257	1.35641	winter	winter
1728	HQ_RS13830	argD	acetylornithine aminotransferase	402.616	545.842	274.672	143.226	1.35574	winter	winter
1985	HQ_RS05730	-	uncharacterized protein	399.124	294.746	44.29	104.378	1.35413	summer	summer
2224	HQ_RS13910	-	probable S-adenosylmethionine-dependent methyltransferase (homolog to 24-sterol C-methyltransferase)	522.172	385.634	203.024	136.538	1.35406	summer	summer
1780	HQ_RS01795	-	uncharacterized protein	506.237	373.969	64.7363	132.268	1.35369	summer	summer
1565	HQ_RS13070			320.832	434.274	12.6779	113.442	1.35359	winter	winter
1791	HQ_RS12565	-	HAD superfamily hydrolase	351.977	476.346	90.9165	124.369	1.35334	winter	winter
609	HQ_RS00490	nadE1	NAD synthase, ammonia-dependent	512.644	378.885	305.679	133.758	1.35303	summer	summer
659	HQ_RS08870	-	uncharacterized protein	464.268	343.181	118.044	121.087	1.35284	summer	summer
1485	HQ_RS09520	-	UspA domain protein	547.528	404.747	317.331	142.782	1.35277	summer	summer
976	HQ_RS07825	-	LysE family transport protein	479.072	354.471	185.576	124.601	1.35151	summer	summer
1302	HQ_RS05815	-	uncharacterized protein	346.922	256.745	6.16161	90.1778	1.35124	summer	summer
2410	HQ_RS12035	porB	pyruvate--ferredoxin oxidoreductase beta subunit	514.023	694.547	1821.61	180.524	1.3512	winter	winter
1748	HQ_RS10255			337.471	455.987	125.518	118.516	1.35119	winter	winter
1483	HQ_RS06295	-	uncharacterized protein	371.578	275.009	10.7741	96.5687	1.35115	summer	summer
1426	HQ_RS13565	-	probable cell surface glycoprotein	512.39	379.351	195.258	133.039	1.3507	summer	summer
1242	HQ_RS10430	-	uncharacterized protein	566.836	419.68	243.926	147.156	1.35064	summer	summer
1850	HQ_RS14260			213.088	157.876	5.8391	55.2121	1.34972	summer	summer
1466	HQ_RS06115	dctM	TRAP-type transport system large permease protein	81.7266	110.284	51.1663	28.557	1.34942	winter
2525	HQ_RS11390	-	UPF0290 family protein	417.674	309.544	74.4126	108.13	1.34932	summer	summer
1496	HQ_RS12855	-	homolog to arabinopyranose mutase	0.641703	0.864426	119.889	0.222723	1.34708	winter
2096	HQ_RS05470	-	uncharacterized protein	153.695	207.039	19.3152	53.3446	1.34708	winter	winter
291	HQ_RS08625			8.79987	11.8541	135.519	3.05427	1.34708	winter
2415	HQ_RS12220	rpoA2	DNA-directed RNA polymerase subunit A'' (intein-containing)	490.988	661.271	309.574	170.283	1.34682	winter	winter
1408	HQ_RS04390	-	HTH-10 family transcription regulator	535.058	397.318	281.762	137.741	1.34668	summer	summer
2087	HQ_RS05370	-	uncharacterized protein	491.642	365.104	31.1327	126.538	1.34658	summer	summer
1966	HQ_RS08760	bcp3	homolog to peroxiredoxin	465.516	345.743	180.692	119.773	1.34642	summer	summer
1587	HQ_RS03705	aceB	malate synthase	395.392	532.246	1215.43	136.854	1.34612	winter	winter
243	HQ_RS11265	deoC	deoxyribose-phosphate aldolase	443.793	329.783	34.0936	114.01	1.34571	summer	summer
1832	HQ_RS05145	dcd3	homolog to dUTP diphosphatase	436.515	324.426	318.279	112.089	1.3455	summer	summer
1859	HQ_RS05920			469.948	349.526	4.17654	120.421	1.34453	summer	summer
1687	HQ_RS09275	-	uncharacterized protein	477.59	355.316	43.1104	122.274	1.34413	summer	summer
372	HQ_RS12190	-	ACT domain protein	385.558	518.09	412.174	132.532	1.34374	winter	winter
2276	HQ_RS00480	-	TrmB family transcription regulator	559.236	416.231	130.978	143.005	1.34357	summer	summer
1142	HQ_RS11945	-	uncharacterized protein	528.444	393.329	177.875	135.115	1.34352	summer	summer
2268	HQ_RS10425	-	UPF0118 family membrane protein	502.866	374.422	89.9447	128.444	1.34304	summer	summer
260	HQ_RS09110	-	uncharacterized protein	482.978	359.624	107.099	123.355	1.34301	summer	summer
1087	HQ_RS09705	rpl10	50S ribosomal protein L10	471.431	632.757	2195.03	161.326	1.3422	winter	winter
1416	HQ_RS01255	-	PHP domain protein	576.758	430.196	146.096	146.562	1.34069	summer	summer
1462	HQ_RS08705	leuD	3-isopropylmalate dehydratase small subunit	430.737	576.973	317.474	146.237	1.3395	winter	winter
2434	HQ_RS07230	-	uncharacterized protein	536.509	400.591	154.209	135.918	1.33929	summer	summer
1600	HQ_RS14275			246.204	329.699	49.4572	83.4945	1.33913	winter	winter
734	HQ_RS10155	glmS	glutamine--fructose-6-phosphate aminotransferase (isomerizing)	320.17	428.705	113.045	108.535	1.33899	winter	winter
565	HQ_RS07115	-	uncharacterized protein	488.447	364.816	73.5055	123.631	1.33889	summer	summer
294	HQ_RS02215	potB1	ABC-type transport system permease protein (probable substrate spermidine/putrescine)	558.965	417.614	197.168	141.35	1.33847	summer	summer
733	HQ_RS05295	cad1	probable pterin-4-alpha-carbinolamine dehydratase	380.116	284.15	103.515	95.9657	1.33773	summer	summer
1606	HQ_RS08935	-	receiver box response regulator	519.212	388.315	86.6592	130.897	1.33709	summer	summer
1130	HQ_RS10315	-	uncharacterized protein	470.846	352.241	45.3246	118.605	1.33671	summer	summer
350	HQ_RS06370	-	UspA domain protein	363.998	272.445	31.4425	91.5536	1.33604	summer	summer
1345	HQ_RS07600	-	glycine-rich protein	361.015	270.285	429.818	90.7293	1.33568	summer	summer
1414	HQ_RS02375	-	probable oxidoreductase (short-chain dehydrogenase family)	371.507	278.212	84.2974	93.2945	1.33534	summer	summer
101	HQ_RS05735	-	uncharacterized protein	583.558	437.043	5.75083	146.515	1.33524	summer	summer
628	HQ_RS11925	-	GNAT family acetyltransferase	526.289	394.154	69.7839	132.135	1.33524	summer	summer
396	HQ_RS02710	-	DUF371 family protein	436.268	326.889	468.801	109.379	1.33461	summer	summer
140	HQ_RS08675	leuA1	2-isopropylmalate synthase	329.361	439.468	920.431	110.107	1.3343	winter	winter
918	HQ_RS14295			178.295	237.85	38.1765	59.5555	1.33403	winter	winter
134	HQ_RS04995	-	uncharacterized protein	553.479	414.94	217.681	138.539	1.33388	summer	summer
263	HQ_RS08390	-	GNAT family acetyltransferase	546.664	410.032	184.477	136.632	1.33322	summer	summer
250	HQ_RS12130	-	uncharacterized protein	566.761	425.517	150.056	141.243	1.33193	summer	summer
2367	HQ_RS12660	-	IS1341-type transposase	62.4752	83.1621	72.9249	20.6869	1.33112	winter
386	HQ_RS01510	-	DUF192 family protein	470.938	353.822	42.1163	117.116	1.331	summer	summer
2035	HQ_RS08025	tfbA6	transcription initiation factor TFB	382.858	509.301	1825.16	126.442	1.33026	winter	winter
881	HQ_RS10025	livM4	ABC-type transport system permease protein (probable substrate branched-chain amino acids)	395.584	526.131	127.501	130.548	1.33001	winter	winter
1197	HQ_RS03900	dmg1	folate-binding FAD-dependent oxidoreductase (homolog to dimethylglycine oxidase)	395.144	525.413	452.049	130.269	1.32968	winter	winter
969	HQ_RS01545	-	uncharacterized protein	317.597	422.133	134.818	104.536	1.32915	winter	winter
1377	HQ_RS03300	nuoH	NADH dehydrogenase-like complex subunit H	381.529	505.767	325.497	124.238	1.32563	winter	winter
980	HQ_RS06975	rps15	30S ribosomal protein S15	485.184	643.158	577.99	157.975	1.3256	winter	winter
2425	HQ_RS08700	leuC	3-isopropylmalate dehydratase large subunit	431.653	572.165	399.147	140.511	1.32552	winter	winter
196	HQ_RS03585	-	beta-lactamase domain protein	440.733	332.531	101.746	108.202	1.32539	summer	summer
879	HQ_RS09840	lhr2	ATP-dependent DNA helicase	390.169	516.991	57.6	126.821	1.32504	winter	winter
2272	HQ_RS00320	-	AMMECR1 domain protein	452.773	599.62	347.397	146.847	1.32433	winter	winter
1772	HQ_RS10495	crcB2	putative fluoride ion transport protein CrcB	427.747	323.027	41.8531	104.72	1.32418	summer	summer
2513	HQ_RS04725	-	UspA domain protein	411.147	310.563	95.1165	100.583	1.32387	summer	summer
411	HQ_RS07930	-	uncharacterized protein	433.726	327.689	0	106.037	1.32359	summer	summer
651	HQ_RS08205	arsR3	ArsR family transcription regulator	211.418	279.734	43.257	68.3163	1.32313	winter	winter
1491	HQ_RS08115	-	uncharacterized protein	473.713	358.263	119.623	115.45	1.32225	summer	summer
536	HQ_RS09205	-	uncharacterized protein	353.759	467.724	124.87	113.966	1.32216	winter	winter
445	HQ_RS06025			103.881	78.5907	2.24518	25.29	1.32179	summer
1612	HQ_RS04610			147.055	194.322	23.1033	47.2668	1.32142	winter	winter
2471	HQ_RS03295	nuoCD	NADH dehydrogenase-like complex subunit CD	395.321	522.186	548.729	126.865	1.32092	winter	winter
819	HQ_RS05610	-	uncharacterized protein	119.396	157.62	10.993	38.2235	1.32014	winter	winter
1868	HQ_RS13365	nikO	ABC-type transport system ATP-binding protein (probable substrate nickel)	438.782	332.441	66.9438	106.341	1.31988	summer	summer
602	HQ_RS05790	-	DUF892 family protein	97.8157	74.1183	16.4173	23.6975	1.31973	summer
1816	HQ_RS14195			182.27	138.112	37.1475	44.1579	1.31973	summer	summer
711	HQ_RS06335	-	uncharacterized protein	388.363	294.336	33.7489	94.0272	1.31946	summer	summer
1145	HQ_RS07410	-	ABC-type transport system ATP-binding protein (probable substrate sugar)	233.495	308.017	85.0667	74.5215	1.31916	winter	winter
1153	HQ_RS03275	purK	5-(carboxyamino)imidazole ribonucleotide synthase	344.495	454.386	94.9859	109.891	1.31899	winter	winter
2005	HQ_RS07110	-	uncharacterized protein	486.684	369.001	179.566	117.683	1.31892	summer	summer
697	HQ_RS12375	rpl31e	50S ribosomal protein L31e	567.081	747.84	1462.87	180.76	1.31876	winter	winter
1280	HQ_RS14270			380.656	288.747	32.1365	91.9091	1.3183	summer	summer
757	HQ_RS12770	aglF2	UTP--glucose-1-phosphate uridylyltransferase AglF	44.3956	58.4902	15.5343	14.0945	1.31748	winter
2140	HQ_RS13520			426.435	324.004	98.0674	102.43	1.31614	summer	summer
1584	HQ_RS09635	-	DUF456 family protein	397.197	301.801	52.7349	95.3962	1.31609	summer	summer
1983	HQ_RS10490	crcB1	putative fluoride ion transport protein CrcB	430.783	327.333	118.739	103.45	1.31604	summer	summer
2411	HQ_RS01570	secG	protein translocase subunit SecG	646.836	491.642	607.444	155.194	1.31566	summer	summer
555	HQ_RS06280	-	uncharacterized protein	408.974	310.902	20.9861	98.0719	1.31544	summer	summer
756	HQ_RS11140	-	small CPxCG-related zinc finger protein	538.021	409.07	683.112	128.951	1.31523	summer	summer
1104	HQ_RS11895	pdxS	pyridoxal biosynthesis lyase PdxS	405.658	532.793	762.711	127.135	1.3134	winter	winter
5	HQ_RS08905	-	uncharacterized protein	472.475	359.796	831.561	112.679	1.31317	summer	summer
2269	HQ_RS11575	orc7	Orc1-type DNA replication protein	155.146	203.685	28.0413	48.539	1.31286	winter	winter
1157	HQ_RS10845	ahbA	siroheme decarboxylase AhbA	425.826	324.604	129.949	101.221	1.31183	summer	summer
490	HQ_RS08975	livF2	ABC-type transport system ATP-binding protein (probable substrate branched-chain amino acids)	477.843	364.425	77.3365	113.419	1.31123	summer	summer
758	HQ_RS00900	-	NP_1176A family transcription regulator	540.581	412.294	107.759	128.288	1.31116	summer	summer
1874	HQ_RS07710	-	uncharacterized protein	433.982	330.992	97.2354	102.99	1.31116	summer	summer
1193	HQ_RS06150	livJ7	ABC-type transport system periplasmic substrate-binding protein (probable substrate branched-chain amino acids)	131.912	172.94	1027.83	41.028	1.31103	winter	winter
1268	HQ_RS01155	-	DUF82 family protein	453.904	346.246	104.89	107.658	1.31093	summer	summer
873	HQ_RS03475	mrpE	Mrp-type sodium/proton antiporter system subunit E	353.48	463.241	251.739	109.761	1.31051	winter	winter
2137	HQ_RS13320	urtD	ABC-type transport system ATP-binding protein (probable substrate urea/short-chain amides)	349.754	457.988	26.3235	108.234	1.30946	winter	winter
1420	HQ_RS13090			144.414	189.073	362.292	44.659	1.30924	winter	winter
1507	HQ_RS01180			503.483	384.629	21.3484	118.854	1.30901	summer	summer
2128	HQ_RS14815			142.937	109.234	11.5998	33.7031	1.30854	summer
1373	HQ_RS06955	hcp3	halocyanin	528.518	403.928	199.788	124.589	1.30844	summer	summer
1081	HQ_RS02120	-	DZR domain protein	484.654	370.56	457.001	114.095	1.3079	summer	summer
2177	HQ_RS07070	glpQ2	glycerophosphodiester phosphodiesterase	401.124	306.749	210.878	94.3754	1.30766	summer	summer
1729	HQ_RS07845	fer8	ferredoxin (2Fe-2S)	410.657	314.072	176.182	96.5852	1.30753	summer	summer
2357	HQ_RS02795	-	uncharacterized protein	475.993	364.107	121.246	111.886	1.30729	summer	summer
754	HQ_RS00615	-	uncharacterized protein	514.785	393.806	25.5373	120.979	1.3072	summer	summer
297	HQ_RS01900	-	arNOG04375 family protein (homolog to PilT-type ATPase)	379.733	496.311	180.282	116.577	1.307	winter	winter
1705	HQ_RS02060	-	uncharacterized protein	469.781	359.528	553.642	110.254	1.30666	summer	summer
433	HQ_RS09315	rpl19e	50S ribosomal protein L19e	438.649	573.137	278.934	134.488	1.3066	winter	winter
1537	HQ_RS00175	-	small CPxCG-related zinc finger protein	505.197	386.93	322.8	118.267	1.30565	summer	summer
213	HQ_RS12465	-	uncharacterized protein	445.845	341.483	38.4637	104.361	1.30561	summer	summer
80	HQ_RS05900			280.477	215.087	3.88916	65.3896	1.30401	summer	summer
2543	HQ_RS05960	-	IS1341-type transposase	215.715	281.277	65.697	65.5622	1.30393	winter	winter
1723	HQ_RS03260	aspC2	pyridoxal phosphate-dependent aminotransferase (probable aspartate aminotransferase)	387.909	505.473	329.017	117.564	1.30307	winter	winter
287	HQ_RS08535	dhaK	dihydroxyacetone kinase subunit DhaK	402.72	524.759	174.844	122.039	1.30304	winter	winter
1304	HQ_RS11680	-	uncharacterized protein	42.6349	55.5496	10.1891	12.9148	1.30292	winter
475	HQ_RS13630	-	UPF0213 family protein	549.083	421.477	133.427	127.606	1.30276	summer	summer
1916	HQ_RS07540	-	uncharacterized protein	381.22	292.66	239.704	88.5606	1.30261	summer	summer
1872	HQ_RS11585	-	integrase family protein	58.4568	76.1346	7.20833	17.6778	1.30241	winter
414	HQ_RS03890	-	AstE family protein	333.968	434.595	218.552	100.627	1.30131	winter	winter
2484	HQ_RS10535	-	TRAM domain protein	511.176	392.847	502.309	118.329	1.30121	summer	summer
730	HQ_RS05630	-	Abi/CAAX family protein	74.1755	96.4986	3.7032	22.323	1.30095	winter
599	HQ_RS06000	-	uncharacterized protein	179.657	138.135	2.83242	41.5218	1.30059	summer	summer
1690	HQ_RS12415	htpX	HtpX-like protease	399.279	519.02	548.964	119.74	1.29989	winter	winter
2255	HQ_RS01230	arsA2	ArsA family ATPase	348.499	452.904	187.197	104.405	1.29958	winter	winter
748	HQ_RS10415	-	uncharacterized protein	452.364	348.102	346.2	104.263	1.29952	summer	summer
1058	HQ_RS07750	-	uncharacterized protein	535.936	412.633	591.742	123.302	1.29882	summer	summer
2507	HQ_RS13810	argW	probable biosynthetic carrier protein ArgW	399.204	518.356	2531.67	119.153	1.29848	winter	winter
767	HQ_RS00915	-	TRAM domain protein	458.108	594.669	1969.41	136.561	1.2981	winter	winter
2339	HQ_RS00655	-	uncharacterized protein	474.38	365.576	466.261	108.804	1.29762	summer	summer
1108	HQ_RS13180			102.392	132.839	554.416	30.4471	1.29736	winter
2051	HQ_RS01600	dppD1	ABC-type transport system ATP-binding protein (probable substrate dipeptide/oligopeptide)	254.778	330.488	74.5811	75.7107	1.29716	winter	winter
1195	HQ_RS10505	-	uncharacterized protein	456.347	351.827	174.132	104.52	1.29708	summer	summer
2399	HQ_RS10055	livJ4	ABC-type transport system periplasmic substrate-binding protein (probable substrate branched-chain amino acids)	437.668	567.579	675.312	129.91	1.29682	winter	winter
1826	HQ_RS06460	-	endoisopeptidase/DUF4129 domain protein	294.921	382.211	20.1108	87.2901	1.29598	winter	winter
2595	HQ_RS03940	ridA1	enamine/imine deaminase	399.355	308.154	213.075	91.201	1.29596	summer	summer
2398	HQ_RS01560	hisE	phosphoribosyl-ATP pyrophosphatase	572.399	441.722	394.377	130.677	1.29584	summer	summer
1106	HQ_RS14765			558.784	431.339	2769.12	127.446	1.29547	summer	summer
2074	HQ_RS03490	mrpB1	Mrp-type sodium/proton antiporter system subunit B1	325.759	421.981	59.1152	96.2222	1.29538	winter	winter
909	HQ_RS11710	-	uncharacterized protein	5.70725	7.39244	827.121	1.68519	1.29527	winter
2067	HQ_RS08585	aglF1	UTP--glucose-1-phosphate uridylyltransferase AglF	108.19	140.11	1432.12	31.9199	1.29504	winter
1025	HQ_RS07670	ribG	2,5-diamino-6-(ribosylamino)-4(3H)-pyrimidinone 5'-phosphate reductase	407.363	314.704	170.839	92.6592	1.29443	summer	summer
1993	HQ_RS08485	-	uncharacterized protein	523.995	404.834	2331.26	119.161	1.29435	summer	summer
1903	HQ_RS10350	-	uncharacterized protein	422.009	326.062	25.0314	95.9479	1.29426	summer	summer
363	HQ_RS04590	udp1	uridine phosphorylase	242.675	314.023	27.4228	71.3481	1.29401	winter	winter
822	HQ_RS01050	-	uncharacterized protein	340.648	263.271	45.7022	77.377	1.29391	summer	summer
1586	HQ_RS11100	arsC1	arsenate reductase (glutaredoxin)	540.624	417.866	170.284	122.758	1.29377	summer	summer
1640	HQ_RS13740	metY2	O-acetylhomoserine aminocarboxypropyltransferase (methionine synthase)	348.294	450.595	260.942	102.302	1.29372	winter	winter
2559	HQ_RS05150	-	probable oxidoreductase (short-chain dehydrogenase family)	338.459	261.616	52.8019	76.8424	1.29372	summer	summer
1535	HQ_RS12095	hpcE1	fumarylacetoacetase family protein	429.811	332.258	264.442	97.5532	1.29361	summer	summer
135	HQ_RS13480	-	uncharacterized protein	546.387	422.413	226.982	123.975	1.29349	summer	summer
2356	HQ_RS01520	-	uncharacterized protein	514.471	397.753	127.483	116.718	1.29344	summer	summer
1696	HQ_RS08940			510.147	394.464	341.254	115.684	1.29327	summer	summer
108	HQ_RS08225			241.058	311.736	28.8531	70.678	1.2932	winter	winter
1371	HQ_RS13715	mtfK3	FKBP-type peptidylprolyl isomerase	484.494	374.709	72.7053	109.785	1.29299	summer	summer
1274	HQ_RS06725	-	DUF35 family protein	319.671	413.27	351.801	93.5985	1.2928	winter	winter
489	HQ_RS13170	vapB1	probable VapB/AbrB family antitoxin	166.747	215.403	91.1807	48.6554	1.29179	winter	winter
1954	HQ_RS10005	-	uncharacterized protein	628.081	486.296	73.7494	141.785	1.29156	summer	summer
317	HQ_RS00170	-	uncharacterized protein	572.144	443.274	129.904	128.87	1.29072	summer	summer
988	HQ_RS01960	udg	uracil-DNA glycosylase	311.345	401.636	62.3529	90.2908	1.29	winter	winter
1484	HQ_RS03575	hisF	imidazoleglycerol-phosphate synthase subunit HisF	447.267	346.776	142.524	100.49	1.28978	summer	summer
2083	HQ_RS03465	apt1	purine phosphoribosyltransferase (adenine phosphoribosyltransferase, xanthine-guanine phosphoribosyltransferase)	572.029	443.582	535.515	128.447	1.28957	summer	summer
1354	HQ_RS10140	-	GalE family epimerase/dehydratase	298.692	385.054	112.016	86.362	1.28913	winter	winter
353	HQ_RS13800	argG	argininosuccinate synthase	382.231	492.645	832.558	110.414	1.28887	winter	winter
1223	HQ_RS01250	-	DUF457 family protein	512.033	397.283	207.024	114.75	1.28884	summer	summer
120	HQ_RS08635	gth4	probable glycosyltransferase, type 1	14.9943	19.3203	187.95	4.32604	1.28851	winter
2150	HQ_RS14160			313.591	403.996	70.0083	90.4048	1.28829	winter	winter
679	HQ_RS04580	-	PIN domain protein	196.574	253.232	23.0629	56.6582	1.28823	winter	winter
313	HQ_RS00160	upp	uracil phosphoribosyltransferase	532.464	413.362	269.313	119.102	1.28813	summer	summer
1217	HQ_RS03090	-	uncharacterized protein	130.725	101.515	90.8608	29.2101	1.28774	summer
2546	HQ_RS06805	epf	homolog to mRNA 3'-end processing factor	455.808	353.989	78.8653	101.82	1.28764	summer	summer
1652	HQ_RS12785	-	GalE family epimerase/dehydratase	62.5143	48.5654	139.807	13.9489	1.28722	summer
726	HQ_RS00805	nthB	endonuclease III	540.155	419.646	156.679	120.509	1.28717	summer	summer
144	HQ_RS04205	-	uncharacterized protein	445.853	346.401	142.15	99.4524	1.2871	summer	summer
36	HQ_RS09945	moaA	probable cyclic pyranopterin monophosphate synthase	420.686	541.404	128.936	120.718	1.28696	winter	winter
1040	HQ_RS02990	-	nitroreductase family protein	381.362	490.566	766.891	109.204	1.28635	winter	winter
1622	HQ_RS12945	aslA7	sulfatase	3.1654	4.07023	5.51977	0.904832	1.28585	winter
229	HQ_RS00875	nadM	nicotinamide-nucleotide adenylyltransferase	483.189	375.847	312.431	107.342	1.2856	summer	summer
1658	HQ_RS02525	-	uncharacterized protein	546.115	424.962	97.1759	121.153	1.28509	summer	summer
1334	HQ_RS09310	rpl18	50S ribosomal protein L18	426.841	548.452	265.436	121.611	1.28491	winter	winter
2278	HQ_RS06590	entB2	isochorismatase family protein	352.294	274.205	87.4508	78.0886	1.28478	summer	summer
244	HQ_RS13440			181.364	232.978	4.30374	51.6141	1.28459	winter	winter
1669	HQ_RS01615	dppA1	ABC-type transport system periplasmic substrate-binding protein (probable substrate dipeptide/oligopeptide)	292.752	376.04	220.941	83.2876	1.2845	winter	winter
842	HQ_RS01365	-	auxin permease family transport protein	408.793	318.417	24.2408	90.3757	1.28383	summer	summer
1500	HQ_RS10130	sqdB	UDP-sulfoquinovose synthase	308.908	396.527	103.902	87.6194	1.28364	winter	winter
1027	HQ_RS10820	citB	aconitate hydratase	472.165	605.913	2310.74	133.748	1.28326	winter	winter
925	HQ_RS00745	-	DUF192 family protein	552.135	430.789	58.2852	121.347	1.28169	summer	summer
1213	HQ_RS06110			235.282	183.609	4.35746	51.6729	1.28143	summer	summer
1034	HQ_RS13470	glnA	glutamine synthetase	441.684	565.956	663.092	124.272	1.28136	winter	winter
2616	HQ_RS14705			435.922	340.271	112.137	95.6516	1.2811	summer	summer
2014	HQ_RS00610	-	uncharacterized protein	490.035	382.518	2994.82	107.517	1.28108	summer	summer
333	HQ_RS07385	-	uncharacterized protein	453.512	354.089	62.1055	99.4228	1.28078	summer	summer
266	HQ_RS10615	-	PRC domain protein	350.296	448.588	1595.89	98.2914	1.28059	winter	winter
2097	HQ_RS05665	-	uncharacterized protein	119.536	153.067	25.5951	33.5311	1.28051	winter
2155	HQ_RS00880	-	S-adenosylmethionine hydroxide adenosyltransferase family protein	415.761	324.688	136.184	91.0726	1.28049	summer	summer
1739	HQ_RS04480	pyrB	aspartate carbamoyltransferase catalytic subunit	321.993	412.308	172.69	90.3147	1.28049	winter	winter
1417	HQ_RS14675			201.829	157.69	14.3242	44.1384	1.27991	summer	summer
2247	HQ_RS10635	-	ABC-type transport system accessory transmembrane protein	501.379	391.76	78.0348	109.618	1.27981	summer	summer
1239	HQ_RS13770	-	DUF21/CBS domain protein	564.267	440.9	215.511	123.367	1.27981	summer	summer
1532	HQ_RS07530	dppA4	ABC-type transport system periplasmic substrate-binding protein (probable substrate dipeptide/oligopeptide)	300.705	384.749	408.482	84.0436	1.27949	winter	winter
109	HQ_RS00535	moaE	molybdopterin synthase catalytic subunit	458.395	358.487	207.641	99.908	1.27869	summer	summer
2009	HQ_RS07610	gth1	probable glycosyltransferase, type 1	430.628	336.79	142.616	93.8379	1.27862	summer	summer
356	HQ_RS05215	-	probable tRNA splicing protein, cyclic phosphodiesterase	470.263	367.874	88.7209	102.388	1.27832	summer	summer
1383	HQ_RS12455	-	uncharacterized protein	473.391	370.388	41.2972	103.003	1.27809	summer	summer
183	HQ_RS04770	-	uncharacterized protein	419.168	327.975	168.437	91.1926	1.27805	summer	summer
375	HQ_RS09090	-	DUF1405 family protein	477.568	373.675	178.728	103.893	1.27803	summer	summer
741	HQ_RS08890	rps10b	30S ribosomal protein S10b	444.889	348.223	278.356	96.6663	1.2776	summer	summer
782	HQ_RS11840	-	uncharacterized protein	487.203	381.525	431.237	105.678	1.27699	summer	summer
212	HQ_RS01170	-	uncharacterized protein	538.199	421.548	101.367	116.65	1.27672	summer	summer
1424	HQ_RS11525	tfx	Tfx-type DNA-binding protein	374.321	477.82	211.449	103.499	1.2765	winter	winter
2379	HQ_RS10270	guaD3	probable nucleoside deaminase (cytosine/guanine deaminase)	346.521	442.301	91.9257	95.7804	1.27641	winter	winter
2069	HQ_RS06350	-	major facilitator superfamily transport protein	292.697	229.363	11.2403	63.334	1.27613	summer	summer
920	HQ_RS06450	-	uncharacterized protein	428.22	335.607	49.4138	92.6136	1.27596	summer	summer
615	HQ_RS01590	-	uncharacterized protein	310.102	395.67	37.9795	85.5675	1.27593	winter	winter
1733	HQ_RS06050	-	uncharacterized protein	129.444	165.157	2.01866	35.713	1.27589	winter
868	HQ_RS03180	livM1	ABC-type transport system permease protein (probable substrate branched-chain amino acids)	425.152	542.402	228.245	117.25	1.27578	winter	winter
1965	HQ_RS09980	-	homolog to TrmB family transcription regulator	313.681	400.146	149.055	86.4648	1.27565	winter	winter
1853	HQ_RS02065	-	uncharacterized protein	390.184	305.921	76.4028	84.2626	1.27544	summer	summer
1490	HQ_RS10735	-	uncharacterized protein	416.173	326.338	203.177	89.8357	1.27528	summer	summer
809	HQ_RS08130	-	uncharacterized protein	428.025	335.636	202.017	92.3893	1.27527	summer	summer
1008	HQ_RS00440	kch1	mvp-type potassium channel superfamily protein	521.085	408.746	110.335	112.338	1.27484	summer	summer
430	HQ_RS06635			82.9369	65.0621	30.1328	17.8748	1.27473	summer
1059	HQ_RS09845	dna2	ATP-dependent DNA helicase Dna2	365.857	466.29	116.119	100.433	1.27451	winter	winter
380	HQ_RS08550	glpA2	glycerol-3-phosphate dehydrogenase subunit A	485.629	618.741	479.065	133.112	1.2741	winter	winter
580	HQ_RS07515	-	uncharacterized protein	239.993	305.72	81.2611	65.7271	1.27387	winter	winter
1458	HQ_RS14440			133.28	169.746	743.717	36.466	1.2736	winter
1914	HQ_RS03175	livG1	ABC-type transport system ATP-binding protein (probable substrate branched-chain amino acids)	418.386	532.847	165.054	114.461	1.27358	winter	winter
125	HQ_RS07995	-	cyclin domain protein	461.618	362.47	191.773	99.148	1.27353	summer	summer
725	HQ_RS11070			492.743	386.922	5.14691	105.82	1.27349	summer	summer
821	HQ_RS13650	rpiA	ribose-5-phosphate isomerase	414.509	325.662	119.812	88.847	1.27282	summer	summer
1317	HQ_RS00620	nirA2	probable sulfite/nitrite reductase (ferredoxin)	570.839	448.493	1040.96	122.346	1.27279	summer	summer
226	HQ_RS12955	-	phosphodiesterase/pyrophosphatase family protein	1.99281	1.56594	58.3573	0.426864	1.27259	summer
487	HQ_RS05540	-	probable helicase	9.87108	7.75667	62.9742	2.11441	1.27259	summer
44	HQ_RS01725	-	uncharacterized protein	440.724	346.463	34.8965	94.2602	1.27206	summer	summer
1214	HQ_RS09790	-	HTH domain protein	268.508	341.414	105.319	72.9064	1.27152	winter	winter
1536	HQ_RS00945	-	NUDIX family hydrolase	378.176	480.856	136.824	102.68	1.27151	winter	winter
137	HQ_RS09990			279.478	355.242	51.684	75.7644	1.27109	winter	winter
667	HQ_RS08065	nadE2	NAD synthase (glutamine-hydrolyzing)	415.554	327.155	115.141	88.3992	1.27021	summer	summer
1292	HQ_RS04135	-	DUF54 family protein	484.101	381.132	295.345	102.968	1.27016	summer	summer
808	HQ_RS13545	-	uncharacterized protein	536.808	422.682	106.053	114.126	1.27	summer	summer
1975	HQ_RS01945	-	beta-lactamase domain protein	522.485	411.41	180.73	111.075	1.26999	summer	summer
447	HQ_RS00390	-	uncharacterized protein	352.54	447.459	341.304	94.919	1.26924	winter	winter
143	HQ_RS07975	yvoF	O-acetyltransferase (homolog to galactoside O-acetyltransferase)	380.426	299.816	76.6545	80.61	1.26887	summer	summer
1893	HQ_RS14250			227.089	178.972	7.9335	48.1174	1.26885	summer	summer
1022	HQ_RS05335	rnz1	ribonuclease Z	523.087	412.308	133.421	110.78	1.26868	summer	summer
1659	HQ_RS08880	-	DUF1684 family protein	461.679	364.041	54.8928	97.6379	1.26821	summer	summer
745	HQ_RS07250	fer3	ferredoxin (2Fe-2S)	420.794	331.811	709.156	88.9829	1.26817	summer	summer
1644	HQ_RS12155	potB2	ABC-type transport system permease protein (probable substrate spermidine/putrescine)	537.339	423.744	71.7866	113.596	1.26808	summer	summer
2483	HQ_RS03690	-	beta-lactamase domain protein	388.683	492.819	231.951	104.136	1.26792	winter	winter
901	HQ_RS05380	cynT	carbonic anhydrase	449.707	354.773	443.935	94.9337	1.26759	summer	summer
2107	HQ_RS08335	ssuC	ABC-type transport system permease protein (probable substrate nitrate/sulfonate/bicarbonate)	448.924	354.18	185.962	94.7441	1.2675	summer	summer
27	HQ_RS04345	-	uncharacterized protein	294.09	372.721	163.559	78.6316	1.26737	winter	winter
1341	HQ_RS03145	-	uncharacterized protein	551.128	434.931	620.549	116.197	1.26716	summer	summer
1613	HQ_RS07810			199.925	253.31	30.9169	53.3845	1.26702	winter	winter
444	HQ_RS00040	cgi121	KEOPS complex subunit Cgi121	573.628	452.752	89.8446	120.876	1.26698	summer	summer
1086	HQ_RS02880	-	uncharacterized protein	436.984	345.049	126.566	91.9353	1.26644	summer	summer
777	HQ_RS07850	-	START domain protein	383.717	302.991	89.0907	80.7255	1.26643	summer	summer
2030	HQ_RS05375	-	probable phosphoesterase	483.157	381.546	93.3595	101.611	1.26631	summer	summer
2501	HQ_RS08615	-	uncharacterized protein	9.45424	11.9715	226.177	2.51726	1.26626	winter
2552	HQ_RS00205	-	cupin 2 barrel domain protein	556.834	439.826	290.36	117.008	1.26603	summer	summer
623	HQ_RS08985	-	uncharacterized protein	464.845	367.26	135.136	97.5847	1.26571	summer	summer
982	HQ_RS05405	-	IS1341-type transposase	631.594	499.176	437.036	132.418	1.26527	summer	summer
2169	HQ_RS12620	-	ABC-type transport system permease protein	24.7571	31.3163	9.49763	6.55921	1.26494	winter
409	HQ_RS03985	parA2	ParA domain protein	445.39	352.186	174.796	93.2036	1.26464	summer	summer
902	HQ_RS00510	hemQ	heme-binding protein HemQ	488.884	386.679	225.647	102.205	1.26432	summer	summer
1413	HQ_RS04155	aspC3	pyridoxal phosphate-dependent aminotransferase (probable aspartate aminotransferase)	374.395	473.256	263.469	98.8614	1.26406	winter	winter
974	HQ_RS11020	-	small CPxCG-related zinc finger protein	462.301	365.807	20.5471	96.4944	1.26379	summer	summer
805	HQ_RS10990	engB	probable GTP-binding protein EngB	502.602	397.745	85.4674	104.858	1.26363	summer	summer
1541	HQ_RS01490	-	DUF3194 family protein	365.504	461.83	448.919	96.3256	1.26354	winter	winter
572	HQ_RS06910	-	START domain protein	362.633	287.06	190.701	75.5728	1.26326	summer	summer
1038	HQ_RS00265	pheT	phenylalanine--tRNA ligase beta subunit	437.754	552.654	164.72	114.9	1.26248	winter	winter
1439	HQ_RS05845	-	uncharacterized protein	176.403	222.683	11.4918	46.2809	1.26236	winter	winter
1812	HQ_RS03265	ribH	6,7-dimethyl-8-ribityllumazine synthase	335.91	423.938	261.56	88.0272	1.26206	winter	winter
1114	HQ_RS03320	nuoJ2	NADH dehydrogenase-like complex subunit J2	475.042	376.627	551.055	98.415	1.26131	summer	summer
1805	HQ_RS12775	-	NUDIX family hydrolase	64.3329	81.1391	14.7597	16.8062	1.26124	winter
1572	HQ_RS06600	-	uncharacterized protein	302.338	239.835	35.0854	62.5036	1.26061	summer	summer
2451	HQ_RS11640			79.1178	62.7627	2.02348	16.3551	1.26059	summer
2100	HQ_RS00650	-	beta-lactamase domain protein	455.937	361.865	95.5422	94.0716	1.25996	summer	summer
1355	HQ_RS00665	-	oxidoreductase (homolog to zinc-containing alcohol dehydrogenase)	411.671	326.8	160.247	84.8714	1.2597	summer	summer
564	HQ_RS05170	-	uncharacterized protein	440.114	349.411	52.928	90.703	1.25959	summer	summer
1564	HQ_RS06595	-	DUF124 family protein	363.845	288.934	46.743	74.911	1.25927	summer	summer
1266	HQ_RS09780	-	cell surface glycoprotein	470.234	373.661	23.1649	96.5734	1.25845	summer	summer
1616	HQ_RS01305	-	GtrA family protein	509.287	404.917	45.1104	104.37	1.25776	summer	summer
1026	HQ_RS02025	hsp20A	Hsp20-type molecular chaperone	608.469	483.845	382.542	124.624	1.25757	summer	summer
830	HQ_RS04015	pabA	aminodeoxychorismate synthase component 2	394.231	313.492	225.991	80.7391	1.25755	summer	summer
1469	HQ_RS14300			184.169	231.578	77.8242	47.4098	1.25743	winter	winter
1976	HQ_RS09690	tef1b	translation elongation factor aEF-1 beta subunit	415.418	522.295	2273.12	106.877	1.25728	winter	winter
265	HQ_RS06890	-	probable FAD/NAD-binding oxidoreductase	434.093	345.31	54.5536	88.7828	1.25711	summer	summer
1608	HQ_RS13165	vapC1	probable ribonuclease VapC	131.489	165.204	47.8566	33.7154	1.25641	winter
2145	HQ_RS06575	-	uncharacterized protein	436.338	347.326	504.898	89.0117	1.25628	summer	summer
742	HQ_RS09150	glyA	serine hydroxymethyltransferase	381.039	478.673	575.197	97.6343	1.25623	winter	winter
1809	HQ_RS09580			406.372	323.596	52.2218	82.7762	1.2558	summer	summer
1643	HQ_RS12440	-	uncharacterized protein	411.885	516.957	102.325	105.072	1.2551	winter	winter
1552	HQ_RS04820	pyrC2	metal-dependent hydrolase (homolog to dihydroorotase / allantoinase)	513.189	408.896	113.025	104.293	1.25506	summer	summer
617	HQ_RS09750			228.369	286.544	12.7176	58.1751	1.25474	winter	winter
1155	HQ_RS02770	-	NP_1176A family transcription regulator	397.748	499.01	570.598	101.262	1.25459	winter	winter
1011	HQ_RS09385	rps19	30S ribosomal protein S19	438.164	549.679	529.396	111.514	1.2545	winter	winter
518	HQ_RS00260	pheS	phenylalanine--tRNA ligase alpha subunit	412.198	516.987	160.485	104.789	1.25422	winter	winter
2596	HQ_RS00725	mptD	dihydroneopterin aldolase, archaeal-type	321.064	402.649	69.1418	81.5851	1.25411	winter	winter
381	HQ_RS04890	cat5	transport protein (probable substrate cationic amino acids)	367.257	460.531	7.25178	93.274	1.25397	winter	winter
1765	HQ_RS03785	phoU1	transcription regulator (homolog to phosphate uptake regulator)	499.773	398.729	118.128	101.044	1.25341	summer	summer
2151	HQ_RS04210	-	alkaline phosphatase-like protein	359.14	450.014	137.022	90.8741	1.25303	winter	winter
2207	HQ_RS09365	rnp1	ribonuclease P protein component 1	452.636	567.063	583.145	114.427	1.2528	winter	winter
419	HQ_RS05950	-	uncharacterized protein	149.255	186.95	12.3894	37.6944	1.25255	winter
2055	HQ_RS07245	-	uncharacterized protein	380.883	304.198	81.6265	76.685	1.25209	summer	summer
1441	HQ_RS03645	-	uncharacterized protein	426.46	533.963	227.905	107.503	1.25208	winter	winter
1185	HQ_RS11115	radB	DNA repair and recombination protein RadB	378.344	473.714	325.754	95.3705	1.25207	winter	winter
2120	HQ_RS11715	-	uncharacterized protein	116.746	93.2624	515.577	23.4833	1.2518	summer
191	HQ_RS14170			405.381	323.883	83.1213	81.4982	1.25163	summer	summer
186	HQ_RS04445	menF	isochorismate synthase	314.049	393.04	142.883	78.991	1.25152	winter	winter
482	HQ_RS04485	gdhA	glutamate dehydrogenase (NADP)	399.349	499.333	226.269	99.9843	1.25037	winter	winter
1164	HQ_RS11240	-	uncharacterized protein	442.408	353.898	94.1755	88.5097	1.2501	summer	summer
393	HQ_RS07495	-	tRNA (cytidine/uridine-2'-O-)-methyltransferase	508.955	407.186	181.234	101.769	1.24993	summer	summer
1016	HQ_RS11950	ahbB	siroheme decarboxylase AhbB	493.197	394.599	530.56	98.5989	1.24987	summer	summer
1628	HQ_RS01325	rpl42e	50S ribosomal protein L42e	585.932	468.811	5174.02	117.12	1.24982	summer	summer
855	HQ_RS07055	mobA2	molybdenum cofactor guanylyltransferase	428.663	343.029	69.2066	85.6347	1.24964	summer	summer
737	HQ_RS14610			333.071	266.565	6.76466	66.5059	1.24949	summer	summer
1260	HQ_RS04435	-	UPF0058 family protein	597.554	478.332	638.419	119.222	1.24925	summer	summer
1906	HQ_RS14800			256.11	319.804	2398.89	63.6943	1.2487	winter	winter
2254	HQ_RS07150	-	uncharacterized protein	475.047	380.527	758.482	94.5201	1.24839	summer	summer
498	HQ_RS04950	-	uncharacterized protein	535.482	428.946	53.1382	106.536	1.24837	summer	summer
2470	HQ_RS03010	dpsA	ferritin	593.507	740.649	1408.42	147.142	1.24792	winter	winter
302	HQ_RS01565	pdxT	pyridoxine biosynthesis protein glutaminase component	495.494	397.266	149.322	98.2282	1.24726	summer	summer
2313	HQ_RS07720	-	uncharacterized protein	482.33	386.771	135.156	95.5583	1.24707	summer	summer
1823	HQ_RS05255	mntH2	NRAMP family transport protein (probable substrate divalent metal cation)	262.353	327.165	20.9484	64.8114	1.24704	winter	winter
1455	HQ_RS06525	-	DUF21/CBS domain protein	342.175	274.522	18.3566	67.6527	1.24644	summer	summer
1865	HQ_RS04745	-	uncharacterized protein	410.049	329.041	10.0352	81.0082	1.24619	summer	summer
1509	HQ_RS05210	ywaD	probable M28 family peptidase (homolog to aminopeptidase YwaD)	285.119	355.301	108.953	70.182	1.24615	winter	winter
1123	HQ_RS11235	samp1	ubiquitin-like modifier protein SAMP1	518.362	416.039	1119.34	102.323	1.24595	summer	summer
1986	HQ_RS04795	cutA	probable divalent cation tolerance protein	509.634	409.146	31.9676	100.488	1.24561	summer	summer
1711	HQ_RS01865	-	uncharacterized protein	459.177	368.783	91.6581	90.3945	1.24512	summer	summer
744	HQ_RS02865	-	DUF420 family protein	506.391	406.712	146.202	99.6796	1.24509	summer	summer
2102	HQ_RS04110	ocd3	homolog to ornithine cyclodeaminase N-terminal domain	432.344	347.326	56.0592	85.0171	1.24478	summer	summer
1196	HQ_RS03545	gatC	aspartyl/glutamyl-tRNA(Asn/Gln) amidotransferase subunit C	457.109	367.673	253.131	89.4359	1.24325	summer	summer
126	HQ_RS05320	xseA	exodeoxyribonuclease VII large subunit	489.032	393.406	64.5354	95.6256	1.24307	summer	summer
2387	HQ_RS08165	phnG	phosphonate metabolism protein PhnG	421.66	339.259	33.6743	82.4008	1.24288	summer	summer
1684	HQ_RS07580	trm56	tRNA (cytidine(56)-2'-O)-methyltransferase	491.962	395.834	521.69	96.1275	1.24285	summer	summer
1230	HQ_RS03915	-	UspA domain protein	423.627	340.927	142.501	82.6994	1.24257	summer	summer
1593	HQ_RS03050			542.081	436.498	99.9808	105.583	1.24189	summer	summer
1778	HQ_RS01840	pimT	protein-L-isoaspartate O-methyltransferase	356.045	442.068	346.95	86.0231	1.24161	winter	winter
2396	HQ_RS02785	pan2	proteasome-activating nucleotidase	513.614	637.655	959.651	124.041	1.24151	winter	winter
937	HQ_RS00855	ogt	probable methylated-DNA--protein-cysteine methyltransferase	359.717	446.562	72.7576	86.8458	1.24143	winter	winter
2340	HQ_RS11255	aslA2	sulfatase	454.927	366.517	196.467	88.4098	1.24122	summer	summer
2125	HQ_RS06190	-	UPF0061 family protein	383.663	309.134	33.7553	74.5287	1.24109	summer	summer
859	HQ_RS12200	-	uncharacterized protein	389.171	482.99	258.475	93.8193	1.24107	winter	winter
251	HQ_RS06480	moxR2	AAA-type ATPase (MoxR subfamily)	391.406	485.737	28.5804	94.3316	1.24101	winter	winter
1703	HQ_RS09435	-	lactate 2-monooxygenase	409.706	508.358	129.55	98.6517	1.24079	winter	winter
1682	HQ_RS10630	-	Abi/CAAX family protein	520.295	419.336	103.386	100.959	1.24076	summer	summer
342	HQ_RS02920	dnaJ2	DnaJ N-terminal domain protein	428.114	345.102	144.801	83.0115	1.24054	summer	summer
1170	HQ_RS04470	-	uncharacterized protein	495.637	399.537	128.048	96.0995	1.24053	summer	summer
1397	HQ_RS05475	serA2	phosphoglycerate dehydrogenase	257.213	318.973	16.9992	61.7602	1.24011	winter	winter
1776	HQ_RS11515	-	uncharacterized protein	486.888	392.673	584.877	94.2156	1.23993	summer	summer
1134	HQ_RS11655	-	DUF932 family protein	78.9045	97.8252	2.54485	18.9207	1.23979	winter
2293	HQ_RS00780	-	homolog to NAD-dependent epimerase/dehydratase	307.348	381.03	54.3485	73.6825	1.23974	winter	winter
1758	HQ_RS08350	-	DUF790 family protein	517.089	417.213	124.627	99.8761	1.23939	summer	summer
10	HQ_RS13655			455.178	367.28	115.786	87.8989	1.23932	summer	summer
1131	HQ_RS00570	-	uncharacterized protein	408.52	506.022	210.208	97.5025	1.23867	winter	winter
2358	HQ_RS02340	-	uncharacterized protein	554.77	447.884	144.202	106.886	1.23865	summer	summer
1156	HQ_RS07370	-	uncharacterized protein	518.714	418.795	113.434	99.919	1.23859	summer	summer
999	HQ_RS04420	tfbA5	transcription initiation factor TFB	358.675	444.115	786.155	85.4407	1.23821	winter	winter
1979	HQ_RS04640	-	TrmB family transcription regulator	314.839	254.303	15.3337	60.5364	1.23805	summer	summer
2322	HQ_RS01260	spt5	transcription elongation factor Spt5	551.691	445.684	541.465	106.007	1.23785	summer	summer
773	HQ_RS07900	-	uncharacterized protein	424.199	342.741	298.685	81.4581	1.23767	summer	summer
345	HQ_RS06055	-	uncharacterized protein	184.169	148.854	0	35.3145	1.23724	summer
2618	HQ_RS11665			7.42616	6.00218	92.3048	1.42397	1.23724	summer
1352	HQ_RS12940	-	CopG domain protein	8.6872	7.02142	32.6604	1.66578	1.23724	summer
2304	HQ_RS12195	tef2	translation elongation factor aEF-2	514.057	635.696	1421.52	121.639	1.23663	winter	winter
2280	HQ_RS13310			307.622	380.314	99.3802	72.6918	1.2363	winter	winter
254	HQ_RS14635			166.536	205.862	8.26791	39.3266	1.23615	winter	winter
1357	HQ_RS04085	elp3	homolog to elongator complex protein ELP3	392.045	484.567	250.779	92.5218	1.236	winter	winter
2511	HQ_RS00525	lysS	lysine--tRNA ligase	476.386	385.455	124.268	90.9307	1.2359	summer	summer
1804	HQ_RS09170	suhB1	probable inositol-1(or 4)-monophosphatase / fructose-1,6-bisphosphatase, archaeal-type	316.433	390.995	188.816	74.562	1.23563	winter	winter
2036	HQ_RS07815			185.945	229.743	89.5091	43.7975	1.23554	winter	winter
203	HQ_RS13710			434.724	351.942	85.0302	82.7817	1.23521	summer	summer
2310	HQ_RS00085	fer6	ferredoxin (4Fe-4S)	677.315	548.464	366.111	128.85	1.23493	summer	summer
1479	HQ_RS02245	hstA	archaeal histone	304.242	375.301	1108.48	71.0598	1.23356	winter	winter
1691	HQ_RS05280			305.182	376.275	23.2529	71.0933	1.23295	winter	winter
2439	HQ_RS10015	-	GNAT family acetyltransferase	616.565	500.103	95.5073	116.462	1.23288	summer	summer
1319	HQ_RS11085	trpF	N-(5'-phosphoribosyl)anthranilate isomerase	334.762	412.708	46.5969	77.9455	1.23284	winter	winter
2392	HQ_RS10810	pan1	proteasome-activating nucleotidase	489.123	602.908	592.867	113.784	1.23263	winter	winter
326	HQ_RS06945	-	uncharacterized protein	441.743	358.451	105.602	83.2919	1.23237	summer	summer
171	HQ_RS11135	-	PUA domain protein	506.752	411.239	238.067	95.5128	1.23226	summer	summer
787	HQ_RS06820	-	rhomboid family protein	391.86	482.858	296.763	90.9982	1.23222	winter	winter
2210	HQ_RS00045	hel308a	ATP-dependent DNA helicase Hel308	395.816	487.584	106.34	91.7676	1.23184	winter	winter
1205	HQ_RS07605	-	probable nucleoside hydrolase	416.528	338.168	131.704	78.3598	1.23172	summer	summer
1574	HQ_RS10710	pus10	tRNA pseudouridine synthase Pus10	348.777	429.565	131.054	80.7883	1.23163	winter	winter
337	HQ_RS09080	-	uncharacterized protein	536.957	436.136	157.743	100.821	1.23117	summer	summer
2106	HQ_RS01660	-	uncharacterized protein	484.81	393.838	155.822	90.9717	1.23099	summer	summer
132	HQ_RS02660	rpc34	probable transcription factor (homolog to RNA polymerase III subunit RPC34)	612.492	497.598	591.871	114.894	1.2309	summer	summer
1076	HQ_RS03620	-	uncharacterized protein	427.115	347.062	221.73	80.0521	1.23066	summer	summer
2567	HQ_RS08195	phnM	phosphonate metabolism protein PhnM	289.053	355.681	29.1816	66.6288	1.23051	winter	winter
852	HQ_RS02730	-	probable oxidoreductase (aldo-keto reductase family protein)	483.747	393.132	167.939	90.6145	1.23049	summer	summer
2109	HQ_RS04880	-	uncharacterized protein	600.073	487.966	498.315	112.107	1.22974	summer	summer
1187	HQ_RS03460	-	HTH domain protein	506.464	412.092	367.192	94.3716	1.22901	summer	summer
2550	HQ_RS08020	-	uncharacterized protein	296.632	364.51	200.377	67.8774	1.22883	winter	winter
2374	HQ_RS12925	-	uncharacterized protein	26.8744	33.0077	82.934	6.13332	1.22822	winter
896	HQ_RS01435	thi4	thiamine thiazole synthase	345.591	424.414	4487.66	78.8238	1.22808	winter	winter
277	HQ_RS01060			211.112	259.192	107.5	48.08	1.22775	winter	winter
882	HQ_RS00815	tfbA1	transcription initiation factor TFB	423.735	520.149	1095.97	96.4147	1.22754	winter	winter
193	HQ_RS10695	-	ABC-type transport system permease protein	557.033	453.816	255.74	103.217	1.22744	summer	summer
1474	HQ_RS01940	-	HAD superfamily hydrolase	488.698	398.152	137.54	90.546	1.22742	summer	summer
2601	HQ_RS00165	-	uncharacterized protein	501.91	408.94	57.4542	92.9702	1.22734	summer	summer
2452	HQ_RS03420	pyrE1	homolog to orotate phosphoribosyltransferase	490.747	399.929	196.766	90.8182	1.22709	summer	summer
2582	HQ_RS12410	-	uncharacterized protein	406.084	498.231	116.081	92.1466	1.22691	winter	winter
1851	HQ_RS09795	-	uncharacterized protein	293.621	360.216	369.609	66.5953	1.22681	winter	winter
2238	HQ_RS13340			440.359	358.969	27.6297	81.39	1.22673	summer	summer
1160	HQ_RS09885	rpoN	DNA-directed RNA polymerase subunit N	381.628	468.047	360.549	86.4187	1.22645	winter	winter
823	HQ_RS00930	-	DMT superfamily transport protein	526.489	429.398	91.0081	97.0912	1.22611	summer	summer
2212	HQ_RS05070	-	major facilitator superfamily transport protein	123.187	100.471	19.2317	22.7153	1.22609	summer
2419	HQ_RS02585	-	uncharacterized protein	506.464	413.115	965.802	93.3492	1.22596	summer	summer
1883	HQ_RS11110	-	CBS domain protein	499.566	612.446	737.549	112.88	1.22596	winter	winter
1146	HQ_RS07060	-	uncharacterized protein	491.657	401.097	61.0044	90.5598	1.22578	summer	summer
376	HQ_RS06920			393.262	320.839	117.401	72.4239	1.22573	summer	summer
1699	HQ_RS09610	metE3	5-methyltetrahydropteroyltriglutamate--homocysteine S-methyltransferase (methionine synthase II)	379.111	464.432	273.312	85.3209	1.22505	winter	winter
160	HQ_RS08930	-	receiver/bat box HTH-10 family transcription regulator	470.578	384.391	209.559	86.1876	1.22422	summer	summer
1451	HQ_RS02420	pstC	ABC-type transport system permease protein (probable substrate phosphate)	333.929	408.775	166.952	74.8465	1.22414	winter	winter
2157	HQ_RS05605	-	uncharacterized protein	93.9484	115.005	5.14881	21.057	1.22413	winter
1202	HQ_RS05990	-	uncharacterized protein	440.901	360.182	47.5055	80.7181	1.2241	summer	summer
930	HQ_RS02415	pstA	ABC-type transport system permease protein (probable substrate phosphate)	341.978	418.527	104.199	76.5485	1.22384	winter	winter
532	HQ_RS04455	menB	naphthoate synthase	335.802	410.959	121.582	75.1572	1.22381	winter	winter
891	HQ_RS12060	tpiA	triosephosphate isomerase	330.017	403.725	262.206	73.708	1.22335	winter	winter
1192	HQ_RS03880	-	homolog to 5,10-methylenetetrahydrofolate reductase	367.048	448.994	77.3309	81.9462	1.22326	winter	winter
1524	HQ_RS10890	purU	formyltetrahydrofolate deformylase	488.993	399.771	152.519	89.222	1.22318	summer	summer
398	HQ_RS07220	-	uncharacterized protein	426.744	348.976	63.2445	77.7677	1.22285	summer	summer
526	HQ_RS08285	mrpD4	Mrp-type sodium/proton antiporter system subunit D4	419.663	343.197	89.9869	76.4663	1.22281	summer	summer
705	HQ_RS01210	ipp	inorganic pyrophosphatase	580.494	474.769	612.945	105.725	1.22269	summer	summer
2579	HQ_RS08125	-	homolog to UPF0173 family metal-dependent hydrolase	440.776	360.751	202.443	80.0245	1.22183	summer	summer
1774	HQ_RS06995	-	DUF2078 family protein	551.187	451.181	22.2583	100.007	1.22166	summer	summer
2447	HQ_RS11155	livJ5	ABC-type transport system periplasmic substrate-binding protein (probable substrate branched-chain amino acids)	542.034	661.323	91.0616	119.289	1.22008	winter	winter
1480	HQ_RS04250	-	probable ferredoxin (4Fe-4S)	328.72	400.983	136.788	72.2635	1.21983	winter	winter
2603	HQ_RS08610	-	probable transport protein (probable polysaccharide biosynthesis transport protein)	8.60927	10.5003	288.95	1.89107	1.21966	winter
1051	HQ_RS13645	-	uncharacterized protein	546.992	448.642	9328.75	98.3497	1.21922	summer	summer
1821	HQ_RS06720	acaB2	acetyl-CoA C-acetyltransferase	340.538	415.115	528.747	74.5767	1.219	winter	winter
1722	HQ_RS01515	leuA2	2-isopropylmalate synthase / (R)-citramalate synthase	357.484	435.675	1511.58	78.191	1.21873	winter	winter
1899	HQ_RS11495	-	uncharacterized protein	418.776	343.618	263.795	75.158	1.21873	summer	summer
1207	HQ_RS07205	rpa1	replication protein A	304.752	371.364	216.904	66.6119	1.21858	winter	winter
1655	HQ_RS11015	-	uncharacterized protein	416.556	341.914	537.477	74.6425	1.21831	summer	summer
299	HQ_RS11545	rpap3	rpa-associated protein	445.197	542.374	727.625	97.1765	1.21828	winter	winter
227	HQ_RS07015	-	glyoxalase domain protein	416.531	341.994	110.602	74.5374	1.21795	summer	summer
1062	HQ_RS07130	acd	acyl-CoA dehydrogenase	436.323	358.377	92.5715	77.9468	1.2175	summer	summer
648	HQ_RS03350	-	CBS/parB domain protein	459.244	377.211	215.393	82.0327	1.21747	summer	summer
533	HQ_RS11815	phoU5	transcription regulator (homolog to phosphate uptake regulator)	479.464	393.822	267.367	85.6425	1.21747	summer	summer
1257	HQ_RS12650	-	uncharacterized protein	39.2845	47.8217	17.0065	8.5372	1.21732	winter
1099	HQ_RS10585	sepF	probable SepF protein	536.053	440.414	1005.84	95.639	1.21716	summer	summer
1175	HQ_RS03485	mrpG	Mrp-type sodium/proton antiporter system subunit G	379.432	461.807	62.5663	82.3748	1.2171	winter	winter
722	HQ_RS11880	-	uncharacterized protein	527.667	433.75	245.659	93.9175	1.21652	summer	summer
1908	HQ_RS13745	metX	homoserine O-acetyltransferase	317.112	385.69	151.483	68.5784	1.21626	winter	winter
499	HQ_RS09060	carA	carbamoyl-phosphate synthase (glutamine-hydrolyzing) small subunit	377.044	458.516	766.393	81.4724	1.21608	winter	winter
1015	HQ_RS06365	-	UspA domain protein	324.28	266.723	11.2023	57.5574	1.21579	summer	summer
1609	HQ_RS05675			74.3933	90.4368	19.4905	16.0436	1.21566	winter
2094	HQ_RS11380	apt3	purine phosphoribosyltransferase (adenine phosphoribosyltransferase, xanthine-guanine phosphoribosyltransferase)	462.599	380.589	126.959	82.0098	1.21548	summer	summer
1550	HQ_RS00845	trpB	tryptophan synthase beta subunit	389.9	473.898	329.186	83.9982	1.21544	winter	winter
728	HQ_RS04125	dsbG2	probable disulfide bond formation protein	408.784	336.357	218.476	72.4277	1.21533	summer	summer
255	HQ_RS03720	-	uncharacterized protein	405.053	333.446	122.677	71.6065	1.21475	summer	summer
1592	HQ_RS07090	-	uncharacterized protein	337.873	410.375	1635.65	72.5015	1.21458	winter	winter
591	HQ_RS04145	hsp20B	Hsp20-type molecular chaperone	449.272	369.91	349.463	79.3621	1.21454	summer	summer
1718	HQ_RS08800	mscS3	mechanosensitive channel protein MscS	466.775	384.377	54.4245	82.3977	1.21437	summer	summer
1198	HQ_RS09865	rps2	30S ribosomal protein S2	473.702	575.132	242.191	101.43	1.21412	winter	winter
802	HQ_RS03860	-	uncharacterized protein	470.218	570.892	706.993	100.674	1.2141	winter	winter
2537	HQ_RS03830	-	small CPxCG-related zinc finger protein	361.968	298.137	189.358	63.8311	1.2141	summer	summer
39	HQ_RS09855	-	uncharacterized protein	357.813	434.411	98.0492	76.5977	1.21407	winter	winter
1049	HQ_RS08960	livH2	ABC-type transport system permease protein (probable substrate branched-chain amino acids)	421.671	347.439	171.358	74.2326	1.21366	summer	summer
523	HQ_RS07120			416.966	343.563	139.718	73.4029	1.21365	summer	summer
857	HQ_RS06755	maoC	MaoC domain protein	344.815	418.405	1110.15	73.5897	1.21342	winter	winter
1325	HQ_RS02945	pykA	pyruvate kinase	318.11	385.95	169.086	67.84	1.21326	winter	winter
1871	HQ_RS07305	gch3	GTP cyclohydrolase III	403.03	488.969	521.354	85.939	1.21323	winter	winter
895	HQ_RS03815	ppk	polyphosphate kinase	442.168	364.489	76.1988	77.679	1.21312	summer	summer
2003	HQ_RS07625	-	CRM domain protein	361	437.865	1493.57	76.8646	1.21292	winter	winter
956	HQ_RS07505			357.191	433.22	255.401	76.0286	1.21285	winter	winter
2170	HQ_RS06270	-	uncharacterized protein	415.782	342.928	372.25	72.8544	1.21245	summer	summer
2047	HQ_RS05870	-	uncharacterized protein	277.474	229.006	0.749635	48.4679	1.21164	summer	summer
1473	HQ_RS10725	secF	protein-export membrane protein SecF	447.898	369.725	327.992	78.1728	1.21143	summer	summer
1877	HQ_RS11550	-	CopG domain protein	601.731	496.752	247.774	104.979	1.21133	summer	summer
424	HQ_RS11785	livH6	ABC-type transport system permease protein (probable substrate branched-chain amino acids)	509.676	420.888	63.9164	88.7881	1.21095	summer	summer
708	HQ_RS01975	phnD1	ABC-type transport system periplasmic substrate-binding protein (probable substrate phosphate/phosphonate)	432.038	356.866	446.775	75.1712	1.21064	summer	summer
924	HQ_RS09065	-	GNAT family acetyltransferase	328.638	397.595	157.331	68.9571	1.20983	winter	winter
641	HQ_RS04750	-	uncharacterized protein	389.376	321.912	32.6091	67.4638	1.20957	summer	summer
1224	HQ_RS14405			535.513	442.974	144.478	92.5387	1.2089	summer	summer
278	HQ_RS06965	-	uncharacterized protein	354.148	428.085	380.37	73.9374	1.20878	winter	winter
2222	HQ_RS06875	nnrDE	bifunctional NAD(P)H-hydrate repair enzyme Nnr	292.806	353.801	334.732	60.9951	1.20831	winter	winter
2148	HQ_RS02720	-	DUF373 family protein	400.554	331.533	114.039	69.0217	1.20819	summer	summer
1236	HQ_RS06865	hflX	GTP-binding protein HflX	372.928	450.538	207.137	77.6099	1.20811	winter	winter
2040	HQ_RS06135	-	transport protein (probable sodium-dependent antiporter)	143.263	118.586	21.6949	24.6776	1.2081	summer
762	HQ_RS09240	livJ3	ABC-type transport system periplasmic substrate-binding protein (probable substrate branched-chain amino acids)	438.471	529.503	1020.32	91.0324	1.20761	winter	winter
2605	HQ_RS10860	-	uncharacterized protein	515.48	426.871	170.453	88.6092	1.20758	summer	summer
228	HQ_RS01955	-	UPF0215 family protein	314.298	379.457	95.0778	65.1588	1.20732	winter	winter
695	HQ_RS02665	-	NRDE domain protein	472.584	391.444	245.286	81.1394	1.20728	summer	summer
1407	HQ_RS06695	hbd	3-hydroxyacyl-CoA dehydrogenase	414.006	342.957	406.726	71.0493	1.20717	summer	summer
2233	HQ_RS03995	gvpO	gas-vesicle operon protein GvpO	665.09	550.971	782.177	114.119	1.20712	summer	summer
1576	HQ_RS12570	aslA4	sulfatase	401.864	485.044	130.294	83.18	1.20699	winter	winter
24	HQ_RS07235	-	HAD superfamily hydrolase	416.118	344.806	165.843	71.3112	1.20682	summer	summer
117	HQ_RS03505	mrpD3	Mrp-type sodium/proton antiporter system subunit D3	403.651	487.096	79.4965	83.4454	1.20673	winter	winter
2305	HQ_RS00600	-	uncharacterized protein	419.781	347.881	130.846	71.9003	1.20668	summer	summer
312	HQ_RS01755			534.496	442.962	664.629	91.5334	1.20664	summer	summer
283	HQ_RS07450	-	beta-lactamase domain protein	483.643	400.828	288.51	82.8154	1.20661	summer	summer
1176	HQ_RS05500	-	uncharacterized protein	394.752	327.163	116.535	67.5891	1.20659	summer	summer
1461	HQ_RS11845	-	uncharacterized protein	478.839	396.944	358.211	81.8941	1.20631	summer	summer
1713	HQ_RS07555	-	IS1341-type transposase	227.355	274.175	58.4678	46.8204	1.20594	winter	winter
2386	HQ_RS08510	-	M50 family metalloprotease	436.103	361.829	221.813	74.2737	1.20527	summer	summer
89	HQ_RS10135	-	GalE family epimerase/dehydratase	331.799	399.729	236.737	67.9298	1.20473	winter	winter
1140	HQ_RS14285			226.527	272.899	29.6743	46.3718	1.20471	winter	winter
153	HQ_RS12065	-	cro/C1 family transcription regulator	408.419	491.991	611.885	83.5723	1.20462	winter	winter
399	HQ_RS12615	-	uncharacterized protein	49.9637	41.4788	36.5524	8.48492	1.20456	summer
2088	HQ_RS03500	mrpC	Mrp-type sodium/proton antiporter system subunit C	401.368	483.372	51.8379	82.0039	1.20431	winter	winter
953	HQ_RS06645	-	major facilitator superfamily transport protein	351.773	292.11	49.798	59.6631	1.20425	summer	summer
453	HQ_RS00220	-	TrmB family transcription regulator	507.786	421.689	180.045	86.0975	1.20417	summer	summer
1822	HQ_RS10170	-	HTH domain protein	470.315	390.588	87.0026	79.7266	1.20412	summer	summer
1540	HQ_RS06845	-	arNOG08307 family NADH-binding domain protein	365.004	439.21	141.306	74.2056	1.2033	winter	winter
1430	HQ_RS01985	pheA	prephenate dehydratase	412.209	342.586	208.278	69.6226	1.20323	summer	summer
2325	HQ_RS11645	-	uncharacterized protein	64.5083	77.6111	6.04518	13.1029	1.20312	winter
1633	HQ_RS02815	petB	cytochrome bc1 complex cytochrome b subunit	425.005	511.263	911.302	86.2583	1.20296	winter	winter
1391	HQ_RS05775	-	HTH domain protein	304.725	366.261	63.7649	61.5366	1.20194	winter	winter
189	HQ_RS01445	dcd1	dCTP deaminase (dUMP-forming)	367.743	441.761	108.259	74.0175	1.20127	winter	winter
1263	HQ_RS13370	ureB	urease beta subunit	376.092	451.785	170.683	75.6936	1.20126	winter	winter
2416	HQ_RS14430			669.929	557.787	1598.94	112.142	1.20105	summer	summer
205	HQ_RS10205	-	uncharacterized protein	438.664	365.326	176.38	73.338	1.20075	summer	summer
1858	HQ_RS06490	-	uncharacterized protein	481.245	400.809	53.9662	80.4356	1.20068	summer	summer
2592	HQ_RS05515	-	uncharacterized protein	199.987	166.662	10.4029	33.325	1.19996	summer
180	HQ_RS00210	-	uncharacterized protein	485.087	404.254	1063.58	80.8329	1.19996	summer	summer
1997	HQ_RS06675	cbiE	cobalt-precorrin-7 C5-methyltransferase	346.67	415.916	195.154	69.2456	1.19974	winter	winter
740	HQ_RS07545	-	uncharacterized protein	409.952	341.721	196.334	68.2319	1.19967	summer	summer
1808	HQ_RS07290	-	homolog to S-adenosylmethionine-dependent methyltransferase	325.743	390.715	155.312	64.9716	1.19946	winter	winter
636	HQ_RS02080	cobA	cob(I)alamin adenosyltransferase	481.912	401.787	165.89	80.1254	1.19942	summer	summer
576	HQ_RS07650	-	MATE efflux family protein	388.651	324.083	100.182	64.5676	1.19923	summer	summer
1222	HQ_RS08955	livJ2	ABC-type transport system periplasmic substrate-binding protein (probable substrate branched-chain amino acids)	416.991	347.882	467.365	69.109	1.19866	summer	summer
2202	HQ_RS11050	tif1	translation initiation factor aIF-1 (SUI1 protein, bacterial-type IF3)	525.13	629.445	1011.1	104.316	1.19865	winter	winter
1508	HQ_RS08060	thrS	threonine--tRNA ligase	450.678	375.996	240.909	74.6826	1.19863	summer	summer
1855	HQ_RS01370	mtaP	5'-methylthioadenosine phosphorylase MtaP	458.692	382.69	64.954	76.0024	1.1986	summer	summer
2101	HQ_RS10420	-	UspA domain protein	472.274	394.242	174.184	78.0317	1.19793	summer	summer
2578	HQ_RS04940	-	UspA domain protein	377.535	452.251	53.892	74.7155	1.1979	winter	winter
259	HQ_RS02565	-	uncharacterized protein	488.993	408.352	46	80.6411	1.19748	summer	summer
1428	HQ_RS11725	-	uncharacterized protein	7.71537	9.23843	30.0372	1.52306	1.19741	winter
2317	HQ_RS09015	-	DUF106 family protein	523.866	437.507	360.132	86.3595	1.19739	summer	summer
1429	HQ_RS08090	mat	S-adenosylmethionine synthase	487.55	407.239	159.482	80.3116	1.19721	summer	summer
1359	HQ_RS13390	ureD	urease accessory protein UreD	359.068	429.679	44.68	70.6109	1.19665	winter	winter
208	HQ_RS09765			305.88	255.641	86.0125	50.2393	1.19652	summer	summer
1786	HQ_RS06225	sqlE	probable oxidoreductase	331.12	396.097	31.2847	64.9761	1.19623	winter	winter
1151	HQ_RS07405	-	ABC-type transport system periplasmic substrate-binding protein (probable substrate sugar)	246.75	295.168	169.243	48.418	1.19622	winter	winter
1067	HQ_RS10705	aceA	isocitrate lyase	501.922	419.642	114.111	82.2799	1.19607	summer	summer
77	HQ_RS11695	-	uncharacterized protein	65.2946	78.0939	6.14662	12.7993	1.19602	winter
539	HQ_RS00905	-	beta-lactamase domain protein	460.647	385.177	82.2271	75.47	1.19594	summer	summer
1124	HQ_RS12430	-	NMD3 family protein	415.626	347.543	81.3282	68.083	1.1959	summer	summer
15	HQ_RS07020	tenA	thiamine biosynthesis/salvage protein TenA	426.496	356.653	582.436	69.8428	1.19583	summer	summer
1301	HQ_RS12325	ahcY	adenosylhomocysteinase	387.066	462.732	173.966	75.666	1.19549	winter	winter
369	HQ_RS10850	trpD2	probable phosphoribosyltransferase (homolog to anthranilate phosphoribosyltransferase)	483.72	404.67	377.69	79.0502	1.19534	summer	summer
789	HQ_RS01585	-	uncharacterized protein	372.913	445.715	101.152	72.802	1.19523	winter	winter
1649	HQ_RS07215	-	PadR family transcription regulator	507.878	425.056	210.754	82.8224	1.19485	summer	summer
2527	HQ_RS01685	-	uncharacterized protein	315.466	376.884	72.0053	61.4176	1.19469	winter	winter
165	HQ_RS03975	gvpG	gas-vesicle operon protein GvpG	610.471	511.007	473.46	99.4648	1.19464	summer	summer
2132	HQ_RS07520	dppC4	ABC-type transport system permease protein (probable substrate dipeptide/oligopeptide)	280.769	335.372	165.41	54.6026	1.19448	winter	winter
1506	HQ_RS09030	-	alpha/beta hydrolase fold protein	350.502	293.53	46.2592	56.9721	1.19409	summer	summer
2570	HQ_RS01880	-	small CPxCG-related zinc finger protein	473.861	396.944	91.6581	76.9166	1.19377	summer	summer
1073	HQ_RS08650	-	uncharacterized protein	672.272	563.15	277.844	109.122	1.19377	summer	summer
293	HQ_RS11290	-	uncharacterized protein	504.004	422.322	351.378	81.682	1.19341	summer	summer
2048	HQ_RS03210	-	uncharacterized protein	433.444	363.406	68.6873	70.0389	1.19273	summer	summer
2206	HQ_RS10160	-	uncharacterized protein	318.016	379.283	53.3181	61.2668	1.19265	winter	winter
187	HQ_RS10335	-	HTH domain protein	443.828	372.135	24.2039	71.6929	1.19265	summer	summer
285	HQ_RS10965	tmk	thymidylate kinase	450.509	377.747	100.964	72.7619	1.19262	summer	summer
492	HQ_RS03380	cbiX2	sirohydrochlorin cobaltochelatase	374.231	446.279	786.47	72.0482	1.19252	winter	winter
2039	HQ_RS01090	csg	S-layer glycoprotein	456.758	544.694	13485.6	87.9363	1.19252	winter	winter
1427	HQ_RS12435	-	helicase domain protein	382.488	455.845	318.647	73.3568	1.19179	winter	winter
1279	HQ_RS11400	-	IS1341-type transposase	194.92	232.291	138.735	37.3708	1.19172	winter
1864	HQ_RS13060	-	uncharacterized protein	390.758	327.911	53.4506	62.8473	1.19166	summer	summer
486	HQ_RS02610	dapA	4-hydroxy-tetrahydrodipicolinate synthase	431.39	362.056	218.772	69.3338	1.1915	summer	summer
1403	HQ_RS09230	livM3	ABC-type transport system permease protein (probable substrate branched-chain amino acids)	433.592	363.928	255.618	69.6649	1.19143	summer	summer
1111	HQ_RS13330	urtB	ABC-type transport system permease protein (probable substrate urea/short-chain amides)	302.705	360.615	78.1304	57.9101	1.19131	winter	winter
2533	HQ_RS01235	aspC1	pyridoxal phosphate-dependent aminotransferase (probable aspartate aminotransferase)	337.779	402.344	56.2199	64.565	1.19115	winter	winter
1707	HQ_RS03385	-	uncharacterized protein	375.115	446.761	349.761	71.6462	1.191	winter	winter
2038	HQ_RS00145	-	ACT domain protein	517.723	435.021	196.368	82.7015	1.19011	summer	summer
111	HQ_RS06285	-	uncharacterized protein	323.78	272.099	62.6761	51.6814	1.18994	summer	summer
1629	HQ_RS09400	rpl4	50S ribosomal protein L4	481.9	573.335	587.197	91.4348	1.18974	winter	winter
1953	HQ_RS12365	rpl20e	50S ribosomal protein L20e	424.545	505.041	690.932	80.4963	1.18961	winter	winter
766	HQ_RS10885	purC	phosphoribosylaminoimidazole-succinocarboxamide synthase	438.659	368.801	99.6608	69.8579	1.18942	summer	summer
905	HQ_RS02655	psmA1	proteasome alpha subunit	439.36	522.573	1020.71	83.2133	1.1894	winter	winter
207	HQ_RS06165	livM7	ABC-type transport system permease protein (probable substrate branched-chain amino acids)	147.619	124.141	14.1852	23.4784	1.18913	summer
175	HQ_RS05135	-	beta-lactamase domain protein	378.594	318.403	68.7294	60.1913	1.18904	summer	summer
929	HQ_RS08345	rad25c	DNA repair helicase Rad25	477.836	401.974	228.42	75.8617	1.18872	summer	summer
17	HQ_RS08895	-	M20 family amidohydrolase (homolog to indole-3-acetyl-aspartic acid hydrolase)	392.584	330.298	371.66	62.2867	1.18858	summer	summer
693	HQ_RS02220	potC1	ABC-type transport system permease protein (probable substrate spermidine/putrescine)	529.35	445.455	88.5032	83.895	1.18834	summer	summer
2116	HQ_RS05645	-	uncharacterized protein	184.169	218.793	44.7351	34.6245	1.188	winter
1743	HQ_RS12125	-	endonuclease domain protein	432.574	364.133	90.5955	68.4411	1.18796	summer	summer
1503	HQ_RS11745	-	AAA-type ATPase core domain protein	2.24425	1.88949	90.4015	0.354757	1.18775	summer
2263	HQ_RS02845	-	MTH865 family protein	504.493	424.746	435.465	79.7472	1.18775	summer	summer
1211	HQ_RS08230			255.261	214.911	45.9567	40.3501	1.18775	summer	summer
1275	HQ_RS00025	lysC	aspartate kinase	392.101	465.643	110.598	73.5421	1.18756	winter	winter
570	HQ_RS05575	-	helicase domain protein	45.5178	54.0402	7.68493	8.5224	1.18723	winter
2553	HQ_RS03250	-	uncharacterized protein	509.05	428.882	87.324	80.1689	1.18693	summer	summer
703	HQ_RS10345	-	uncharacterized protein	426.261	359.131	26.21	67.1307	1.18693	summer	summer
2548	HQ_RS07895	-	homolog to arabinopyranose mutase	412.824	347.829	895.814	64.9948	1.18686	summer	summer
1617	HQ_RS11795	livJ6	ABC-type transport system periplasmic substrate-binding protein (probable substrate branched-chain amino acids)	479.714	568.986	131.858	89.2714	1.18609	winter	winter
2050	HQ_RS10325	ilvD	dihydroxy-acid dehydratase	396.323	469.847	209.67	73.5242	1.18552	winter	winter
1225	HQ_RS12355	ftsY	signal recognition particle receptor FtsY	461.238	546.758	296.732	85.5203	1.18541	winter	winter
1282	HQ_RS06970	recJ2	probable replication complex protein RecJ2	390.513	462.873	344.375	72.3598	1.18529	winter	winter
382	HQ_RS14515			333.071	281.081	20.294	51.99	1.18496	summer	summer
1803	HQ_RS04910	mntH1	NRAMP family transport protein (probable substrate divalent metal cation)	369.158	437.384	173.746	68.2252	1.18481	winter	winter
1912	HQ_RS13385	ureG	urease accessory protein UreG	377.249	446.963	66.5507	69.7139	1.1848	winter	winter
128	HQ_RS02905			278.013	234.659	234.46	43.3539	1.18475	summer	summer
1246	HQ_RS09105	-	uncharacterized protein	406.008	342.816	105.016	63.1926	1.18433	summer	summer
280	HQ_RS03155	-	uncharacterized protein	521.953	440.732	154.655	81.2209	1.18429	summer	summer
2034	HQ_RS13850	cyc	cytochrome P450	432.208	511.857	138.711	79.6493	1.18428	winter	winter
600	HQ_RS13695	priL	DNA primase large subunit	424.434	358.441	101.34	65.9924	1.18411	summer	summer
1681	HQ_RS13495	adh2	oxidoreductase (homolog to zinc-containing alcohol dehydrogenase)	435.789	515.923	178.97	80.1338	1.18388	winter	winter
1183	HQ_RS02900	-	probable short chain dehydrogenase/reductase	309.251	261.249	508.008	48.0019	1.18374	summer	summer
1731	HQ_RS05275			323.644	383.035	176.781	59.3911	1.18351	winter	winter
1181	HQ_RS08990	aroK	shikimate kinase, archaeal-type	353.475	298.682	260.731	54.793	1.18345	summer	summer
582	HQ_RS01360	gptA2	probable phosphoribosyltransferase	433.423	366.29	52.1575	67.1328	1.18328	summer	summer
645	HQ_RS04920	trkA6	TrkA domain protein	333.929	395.121	159.916	61.1917	1.18325	winter	winter
1842	HQ_RS10620	nob1	rRNA maturation endonuclease Nob1	488.972	578.516	492.72	89.5443	1.18313	winter	winter
2176	HQ_RS06405			395.748	334.633	24.3178	61.1151	1.18263	summer	summer
1251	HQ_RS09540	hmgB	hydroxymethylglutaryl-CoA synthase	404.266	478.077	346.269	73.8112	1.18258	winter	winter
1793	HQ_RS03440	-	homolog to sulfate adenylyltransferase small subunit	440.412	372.519	103.469	67.8929	1.18225	summer	summer
2142	HQ_RS05200	bcp2	homolog to peroxiredoxin	433.084	366.321	33.9466	66.7633	1.18225	summer	summer
1989	HQ_RS03725	-	TrmB family transcription regulator	492.9	416.915	948.979	75.9844	1.18225	summer	summer
1149	HQ_RS09445	capA	CapA domain protein	281.037	332.206	38.1448	51.1696	1.18207	winter	winter
338	HQ_RS06620	-	uncharacterized protein	321.811	272.246	56.8943	49.5641	1.18206	summer	summer
1952	HQ_RS01500	guaAa1	GMP synthase (glutamine-hydrolyzing) subunit A	374.321	442.443	514.467	68.1214	1.18199	winter	winter
1270	HQ_RS08530	ileS	isoleucine--tRNA ligase	388.846	459.58	163.309	70.734	1.18191	winter	winter
1314	HQ_RS05125	-	uncharacterized protein	210.23	177.876	66.6539	32.3542	1.18189	summer
604	HQ_RS06700	-	ABC-type transport system ATP-binding protein (probable substrate cobalt/nickel/biotin)	195.624	231.175	43.6088	35.5509	1.18173	winter
1311	HQ_RS11035	moxR3	AAA-type ATPase (MoxR subfamily)	405.426	479.037	175.9	73.6115	1.18157	winter	winter
18	HQ_RS09025	-	uncharacterized protein	385.921	326.631	215.51	59.2899	1.18152	summer	summer
65	HQ_RS04055	-	probable S-adenosylmethionine-dependent methyltransferase	381.471	322.879	231.77	58.5917	1.18147	summer	summer
377	HQ_RS00850	trpC	indole-3-glycerol-phosphate synthase	387.771	458.13	70.0463	70.3588	1.18144	winter	winter
6	HQ_RS06660	chlID	ATP-dependent cobaltochelatase subunit ChlID	330.988	280.294	105.671	50.6942	1.18086	summer	summer
4	HQ_RS02005	-	VanZ family protein	428.973	363.297	82.6311	65.6759	1.18078	summer	summer
1378	HQ_RS09975			432.508	366.517	160.508	65.991	1.18005	summer	summer
971	HQ_RS08810	-	uncharacterized protein	413.089	350.109	329.824	62.9799	1.17989	summer	summer
1208	HQ_RS00180	cobW	CobW domain protein	510.199	432.418	139.806	77.7807	1.17987	summer	summer
1433	HQ_RS08150	phnE2	ABC-type transport system permease protein (probable substrate phosphate/phosphonate)	426.13	361.172	57.1118	64.958	1.17985	summer	summer
1869	HQ_RS08290	-	UPF0753 family protein	442.137	374.754	124.622	67.3827	1.17981	summer	summer
510	HQ_RS10240	-	succinylglutamate desuccinylase/aspartoacylase family protein	389.501	459.483	228.025	69.9816	1.17967	winter	winter
2608	HQ_RS07980	mscS2	mechanosensitive channel protein MscS	444.881	377.135	135.611	67.7463	1.17963	summer	summer
975	HQ_RS11190	tfs2	transcription elongation factor TFS	498.406	422.529	665.464	75.8777	1.17958	summer	summer
2149	HQ_RS10920	-	beta-lactamase domain protein	395.25	335.206	242.701	60.0437	1.17912	summer	summer
1088	HQ_RS11150	-	uncharacterized protein	554.877	470.626	228.031	84.2511	1.17902	summer	summer
2597	HQ_RS05140	-	uncharacterized protein	328.624	278.851	109.693	49.7736	1.1785	summer	summer
2000	HQ_RS08755	cdc48b	AAA-type ATPase (CDC48 subfamily)	375.994	443.073	579.724	67.0791	1.1784	winter	winter
2066	HQ_RS06630	-	rhodanese domain protein / beta-lactamase domain protein	245.125	208.019	60.4885	37.1056	1.17838	summer
2286	HQ_RS09320	rpl32e	50S ribosomal protein L32e	494.724	582.869	337.622	88.1451	1.17817	winter	winter
2029	HQ_RS01270	ftsZ1	cell division protein FtsZ, type I	385.971	454.706	1040.36	68.736	1.17809	winter	winter
630	HQ_RS12030	-	Lrp/AsnC family transcription regulator	555.088	471.256	233.419	83.8322	1.17789	summer	summer
234	HQ_RS09075			451.213	383.299	24.022	67.9138	1.17718	summer	summer
2075	HQ_RS06330	-	uncharacterized protein	520.006	441.786	44.5832	78.2192	1.17705	summer	summer
309	HQ_RS02030	gap2	glyceraldehyde-3-phosphate dehydrogenase (NAD) (phosphorylating)	455.33	535.94	818.04	80.6102	1.17704	winter	winter
35	HQ_RS13675	tatC2	Sec-independent protein translocase subunit TatC	447.29	380.046	139.366	67.2439	1.17694	summer	summer
865	HQ_RS10960	-	uncharacterized protein	528.686	449.223	202.821	79.4627	1.17689	summer	summer
1031	HQ_RS10065	-	uncharacterized protein	662.551	563.004	262.926	99.5474	1.17681	summer	summer
2380	HQ_RS00660	-	homolog to lactoylglutathione lyase	370.12	314.514	72.9322	55.6052	1.1768	summer	summer
1313	HQ_RS00865	-	Abi/CAAX family protein	465.404	395.503	42.6184	69.9016	1.17674	summer	summer
948	HQ_RS01530	-	uncharacterized protein	327.322	385.136	40.4173	57.8142	1.17663	winter	winter
403	HQ_RS05195	-	uncharacterized protein	418.442	355.718	74.2896	62.7244	1.17633	summer	summer
1362	HQ_RS08160	phnD2	ABC-type transport system periplasmic substrate-binding protein (probable substrate phosphate/phosphonate)	374.768	318.595	46.5995	56.173	1.17631	summer	summer
269	HQ_RS04510			246.907	209.923	245.345	36.9849	1.17618	summer
1113	HQ_RS06520			469.664	399.342	103.484	70.322	1.17609	summer	summer
800	HQ_RS06800	-	FAD-linked oxidoreductase	293.629	345.222	46.7359	51.5938	1.17571	winter	winter
1932	HQ_RS02650	rnp2	ribonuclease P protein component 2	388.378	456.616	240.989	68.2382	1.1757	winter	winter
373	HQ_RS05955	-	probable ATP-dependent Lon-type protease	148.931	175.096	5.35637	26.1656	1.17569	winter
1860	HQ_RS00910	-	uncharacterized protein	480.621	408.8	137.231	71.8218	1.17569	summer	summer
1904	HQ_RS00560	rps19e	30S ribosomal protein S19e	425.814	500.543	1398.78	74.7284	1.1755	winter	winter
2422	HQ_RS09480	-	uncharacterized protein	486.977	414.291	164.878	72.6857	1.17545	summer	summer
2203	HQ_RS00055	-	uncharacterized protein	596.445	507.515	784.716	88.9301	1.17523	summer	summer
528	HQ_RS06515	-	uncharacterized protein	433.849	369.209	61.0361	64.6405	1.17508	summer	summer
440	HQ_RS04335	-	probable acetamidase/formamidase	349.892	411.126	223.608	61.2344	1.17501	winter	winter
307	HQ_RS13845	rad3b	DNA repair helicase Rad3	412.806	484.991	109.44	72.1847	1.17486	winter	winter
2366	HQ_RS09005	cbf5	tRNA/rRNA pseudouridine synthase Cbf5	387.857	330.138	70.5838	57.7189	1.17483	summer	summer
1294	HQ_RS04585			295.679	347.326	48.3925	51.6474	1.17467	winter	winter
1656	HQ_RS02800	-	uncharacterized protein	387.742	330.142	157.574	57.6008	1.17447	summer	summer
2057	HQ_RS12330	aslA3	sulfatase	453.415	386.124	112.123	67.2911	1.17427	summer	summer
583	HQ_RS04020	pabB	aminodeoxychorismate synthase component 1	386.338	329.019	359.092	57.319	1.17421	summer	summer
1388	HQ_RS02460	dppF2	ABC-type transport system ATP-binding protein (probable substrate dipeptide/oligopeptide)	360.112	422.775	131.544	62.6628	1.17401	winter	winter
332	HQ_RS14255			94.7927	111.276	1.03902	16.4831	1.17389	winter
13	HQ_RS02575	-	DUF2071 family protein	430.964	367.136	119.06	63.8279	1.17385	summer	summer
273	HQ_RS00430	-	RelE family protein	328.132	279.538	62.1946	48.5932	1.17383	summer	summer
2602	HQ_RS06690	mmcB	methylmalonyl-CoA mutase subunit B (cobalamin-binding subunit)	414.38	353.052	226.565	61.328	1.17371	summer	summer
1012	HQ_RS04505	ubiA2	(S)-2,3-di-O-geranylgeranylglyceryl phosphate synthase	343.924	293.093	181.069	50.8316	1.17343	summer	summer
354	HQ_RS03530	trkA4	TrkA domain protein	375.5	440.513	222.37	65.0131	1.17314	winter	winter
1940	HQ_RS07075	-	probable oxidoreductase (short-chain dehydrogenase family)	283.905	333.038	74.9044	49.1334	1.17306	winter	winter
2377	HQ_RS00435	-	death-on-curing family protein	257.238	219.31	19.0157	37.9284	1.17294	summer
2186	HQ_RS02960	-	uncharacterized protein	470.355	401.067	190.331	69.2878	1.17276	summer	summer
1201	HQ_RS02950	-	uncharacterized protein	441.728	376.799	130.682	64.9291	1.17232	summer	summer
1116	HQ_RS08010	fib	fibrillarin-like rRNA/tRNA 2'-O-methyltransferase	335.318	393.033	81.9008	57.7154	1.17212	winter	winter
995	HQ_RS08670	-	uncharacterized protein	424.335	362.078	125.552	62.2569	1.17194	summer	summer
911	HQ_RS09785	-	uncharacterized protein	472.094	402.835	30.9907	69.2596	1.17193	summer	summer
2256	HQ_RS11160	livH5	ABC-type transport system permease protein (probable substrate branched-chain amino acids)	438.755	514.142	44.7576	75.3871	1.17182	winter	winter
2209	HQ_RS03085	-	uncharacterized protein	106.467	90.8625	76.3611	15.6048	1.17174	summer
1708	HQ_RS07165	-	uncharacterized protein	376.065	320.956	276.436	55.1088	1.1717	summer	summer
672	HQ_RS10560	-	M50 family metalloprotease	457.451	390.458	148.264	66.9933	1.17158	summer	summer
2354	HQ_RS04655	-	HTH domain protein	191.813	224.686	11.9977	32.8721	1.17138	winter
1110	HQ_RS03065	-	peptidase S26 domain protein	51.3885	60.1952	132.367	8.80673	1.17138	winter
1520	HQ_RS07875	-	uncharacterized protein	395.581	337.847	83.852	57.7339	1.17089	summer	summer
2217	HQ_RS04120	cre2	creatininase	424.784	362.792	334.914	61.9921	1.17088	summer	summer
344	HQ_RS06355	-	homolog to restriction system mrr	310.278	265.006	16.2647	45.2728	1.17084	summer	summer
624	HQ_RS11250	-	GFO family oxidoreductase	434.434	371.057	172.919	63.3775	1.1708	summer	summer
1010	HQ_RS09465	-	probable GTP cyclohydrolase I	391.777	334.761	113.045	57.0162	1.17032	summer	summer
2167	HQ_RS02270	-	DUF457 family protein	472.722	403.93	306.333	68.7914	1.17031	summer	summer
147	HQ_RS11080	trpE	anthranilate synthase component 1	351.804	411.604	35.0054	59.8003	1.16998	winter	winter
1252	HQ_RS00275	pyrD	dihydroorotate dehydrogenase (quinone)	407.128	476.296	303.025	69.1686	1.16989	winter	winter
232	HQ_RS14280			388.09	331.831	53.9371	56.2599	1.16954	summer	summer
558	HQ_RS14825			518.371	443.247	137.652	75.1238	1.16949	summer	summer
2619	HQ_RS01705	-	uncharacterized protein	278.766	325.965	35.2389	47.1983	1.16931	winter	winter
2111	HQ_RS09835	-	homolog to ribonuclease Z	423.352	495.023	27.5357	71.671	1.16929	winter	winter
324	HQ_RS00580	truA	tRNA pseudouridine synthase TruA	440.384	376.685	82.7453	63.699	1.1691	summer	summer
1166	HQ_RS08590	-	GalE family epimerase/dehydratase	65.0007	75.9871	198.488	10.9864	1.16902	winter
429	HQ_RS01730	tif2c	translation initiation factor aIF-2 gamma subunit	399.806	467.314	594.314	67.5077	1.16885	winter	winter
119	HQ_RS10310	pccB	propionyl-CoA carboxylase carboxyltransferase component	361.419	422.428	200.702	61.0092	1.1688	winter	winter
1654	HQ_RS04550	kch3	mvp-type potassium channel superfamily protein	247.691	289.336	19.9862	41.6452	1.16813	winter	winter
1934	HQ_RS00280	-	uncharacterized protein	620.751	531.442	624.043	89.3091	1.16805	summer	summer
201	HQ_RS02050	aubA	RNA-binding protein AU-1	432.924	370.745	116.529	62.1785	1.16771	summer	summer
154	HQ_RS06305	-	UPF0104 family protein	291.356	340.165	41.584	48.8091	1.16752	winter	winter
54	HQ_RS01870	-	peptidase M24 family protein	377.321	440.476	105.625	63.1547	1.16738	winter	winter
972	HQ_RS00985	-	uncharacterized protein	367.472	314.85	25.0731	52.6215	1.16713	summer	summer
1171	HQ_RS10625	-	IS1341-type transposase	402.843	470.106	52.6266	67.2629	1.16697	winter	winter
1625	HQ_RS02700	ndh1	probable NADH dehydrogenase	350.319	300.215	47.4798	50.1041	1.16689	summer	summer
2307	HQ_RS08860	rnhA1	ribonuclease H, type 1	344.966	295.63	305.924	49.3353	1.16688	summer	summer
2612	HQ_RS01935	-	UPF0146 family protein	438.794	376.04	1135.92	62.7541	1.16688	summer	summer
998	HQ_RS08725	fba1	fructose-bisphosphate aldolase, class II	469.704	547.949	654.396	78.245	1.16658	winter	winter
1056	HQ_RS00130	pmm1	phosphohexomutase (phosphoglucomutase / phosphomannomutase)	424.696	364.13	128.702	60.5668	1.16633	summer	summer
1405	HQ_RS02365	-	uncharacterized protein	495.581	424.911	612.498	70.6702	1.16632	summer	summer
912	HQ_RS02930			521.664	447.512	141.982	74.1522	1.1657	summer	summer
2590	HQ_RS00515	-	M50 family metalloprotease	370.556	431.916	182.243	61.36	1.16559	winter	winter
862	HQ_RS13865	-	DUF81 family protein	405.304	472.403	81.6407	67.0991	1.16555	winter	winter
85	HQ_RS07800	-	uncharacterized protein	427.353	366.653	192.832	60.7	1.16555	summer	summer
1672	HQ_RS07415	-	ABC-type transport system permease protein (probable substrate sugar)	244.559	285.031	26.6746	40.4721	1.16549	winter	winter
1053	HQ_RS12480	-	GlnK-type ammonia transport regulator	479.246	411.199	28.4954	68.0462	1.16548	summer	summer
1136	HQ_RS08915	-	homolog to NAD kinase	349.586	299.964	159.933	49.6219	1.16543	summer	summer
1271	HQ_RS10250	-	probable beta-carotene 15,15'-monooxygenase	382.494	445.609	152.944	63.1145	1.16501	winter	winter
1254	HQ_RS10775	glcK	glucokinase	400.681	343.943	99.7026	56.7377	1.16496	summer	summer
1605	HQ_RS07905	-	DUF123 domain protein	336.308	391.747	2.51335	55.4393	1.16485	winter	winter
1511	HQ_RS11260	-	DUF63 family protein	378.809	325.369	173.096	53.4399	1.16424	summer	summer
2467	HQ_RS09455	-	uncharacterized protein	506.063	434.697	269.71	71.3662	1.16417	summer	summer
605	HQ_RS10460	coaE	probable dephospho-CoA kinase	446.601	383.64	109.375	62.9608	1.16411	summer	summer
452	HQ_RS05915	-	homolog to endonuclease VapC	317.982	273.213	7.51248	44.769	1.16386	summer	summer
2117	HQ_RS04360	-	ribonuclease H domain protein	361.263	420.419	157.952	59.1563	1.16375	winter	winter
190	HQ_RS10290	citG	triphosphoribosyl-dephospho-CoA synthase	362.75	311.777	41.5509	50.9726	1.16349	summer	summer
1771	HQ_RS03170	livF1	ABC-type transport system ATP-binding protein (probable substrate branched-chain amino acids)	499.886	581.423	194.383	81.537	1.16311	winter	winter
215	HQ_RS03110	dph5	diphthine synthase	370.221	430.51	78.2424	60.2882	1.16284	winter	winter
1329	HQ_RS08470	ligB2	DNA ligase (ATP)	383.42	329.762	88.1641	53.6579	1.16272	summer	summer
1066	HQ_RS08970	livG2	ABC-type transport system ATP-binding protein (probable substrate branched-chain amino acids)	462.541	397.833	44.6325	64.7085	1.16265	summer	summer
2244	HQ_RS10720	secD	protein-export membrane protein SecD	373.761	434.396	216.754	60.6352	1.16223	winter	winter
2154	HQ_RS11410	ribB	3,4-dihydroxy-2-butanone 4-phosphate synthase	397.562	342.1	203.357	55.4626	1.16212	summer	summer
1486	HQ_RS10380	cbiX1	sirohydrochlorin cobaltochelatase	374.203	434.751	80.1035	60.548	1.16181	winter	winter
839	HQ_RS05045	rad3a	DNA repair helicase Rad3	395.135	340.107	47.6228	55.0284	1.1618	summer	summer
1837	HQ_RS00970	-	homolog to NAD-dependent epimerase/dehydratase	341.97	397.272	216.939	55.3027	1.16172	winter	winter
561	HQ_RS09935			255.46	296.696	70.5861	41.2364	1.16142	winter	winter
1143	HQ_RS02320	-	uncharacterized protein	570.288	491.048	554.992	79.2402	1.16137	summer	summer
1579	HQ_RS02985	-	DHH/RecJ family phosphoesterase	403	467.959	361.887	64.9594	1.16119	winter	winter
141	HQ_RS02570	-	uncharacterized protein	456.839	393.425	110.587	63.4148	1.16119	summer	summer
1968	HQ_RS11935	uppS1	tritrans,polycis-undecaprenyl-diphosphate synthase (geranylgeranyl-diphosphate specific)	384.694	331.331	115.973	53.3633	1.16106	summer	summer
917	HQ_RS04755	-	uncharacterized protein	369.482	318.275	162.246	51.207	1.16089	summer	summer
594	HQ_RS10165	graD4	sugar nucleotidyltransferase	361.95	420.176	50.2915	58.226	1.16087	winter	winter
2253	HQ_RS03780	glpC	glycerol-3-phosphate dehydrogenase subunit C	348.572	404.608	160.468	56.0368	1.16076	winter	winter
167	HQ_RS04955	-	uncharacterized protein	480.996	414.381	176.556	66.6151	1.16076	summer	summer
1234	HQ_RS13530	tfbA8	transcription initiation factor TFB	341.024	395.788	44.0085	54.7639	1.16059	winter	winter
192	HQ_RS00995	-	uncharacterized protein	400.399	345.016	50.0579	55.3829	1.16052	summer	summer
1233	HQ_RS13345	-	NikR family transcription regulator	351.205	407.539	27.4845	56.334	1.1604	winter	winter
71	HQ_RS04245	cbiA	cobyrinate a,c-diamide synthase	374.008	433.976	166.791	59.9679	1.16034	winter	winter
34	HQ_RS11340	-	uncharacterized protein	491.704	423.771	107.501	67.9325	1.1603	summer	summer
1844	HQ_RS04495	-	uncharacterized protein	573.64	494.554	570.784	79.0864	1.15991	summer	summer
2188	HQ_RS09180	-	UPF0045 family protein	413.482	479.595	176.338	66.1134	1.15989	winter	winter
1941	HQ_RS11045	-	endoisopeptidase/DUF4129 domain protein	376.771	436.998	90.243	60.2269	1.15985	winter	winter
2126	HQ_RS07285	-	uncharacterized protein	431.136	371.729	15022.5	59.4071	1.15981	summer	summer
1591	HQ_RS04305	-	major facilitator superfamily transport protein	378.861	326.687	48.0916	52.1743	1.15971	summer	summer
1299	HQ_RS07870	-	small CPxCG-related zinc finger protein	388.402	334.97	44.5362	53.4323	1.15951	summer	summer
197	HQ_RS06040	arsR4	ArsR family transcription regulator	196.34	169.336	8.42019	27.0044	1.15947	summer
2378	HQ_RS04885	-	ArsR family transcription regulator	589.532	508.488	14.0199	81.0442	1.15938	summer	summer
185	HQ_RS06325	pncA	isochorismatase family protein	279.106	323.566	58.5127	44.4593	1.15929	winter	winter
286	HQ_RS11825	-	DUF2240 family protein	381.121	328.814	50.2694	52.3075	1.15908	summer	summer
724	HQ_RS00385	rps6e	30S ribosomal protein S6e	375.172	434.797	1132.2	59.6249	1.15893	winter	winter
2119	HQ_RS05600	-	small CPxCG-related zinc finger protein	123.384	142.988	1.39218	19.6041	1.15889	winter
559	HQ_RS11010	mer	probable 5,10-methylenetetrahydrofolate reductase	343.757	398.328	139.336	54.5711	1.15875	winter	winter
867	HQ_RS03865	-	von Willebrand factor type A domain protein	381.542	442.095	75.7481	60.5534	1.15871	winter	winter
1118	HQ_RS11270	-	transport protein (probable substrate zinc/cadmium/cobalt)	424.312	366.203	67.4245	58.1087	1.15868	summer	summer
41	HQ_RS12315	hisG	ATP phosphoribosyltransferase	391.004	453.022	63.546	62.0174	1.15861	winter	winter
1892	HQ_RS01750	-	UPF0218 family protein	357.156	413.779	171.838	56.6235	1.15854	winter	winter
1097	HQ_RS13860	-	UspA domain protein	406.267	470.634	222.145	64.3667	1.15843	winter	winter
1033	HQ_RS01295	-	homolog to Rieske iron sulfur protein	595.536	514.15	267.095	81.3864	1.15829	summer	summer
1770	HQ_RS04005	gvpC	gas-vesicle protein GvpC	486.116	563.04	1582.53	76.9243	1.15824	winter	winter
2330	HQ_RS03435	-	DUF4147 domain protein	376.333	324.923	45.7047	51.4102	1.15822	summer	summer
1505	HQ_RS01215	-	rhomboid family protein	345.516	400.18	370.468	54.664	1.15821	winter	winter
1939	HQ_RS13335	urtA	ABC-type transport system periplasmic substrate-binding protein (probable substrate urea/short-chain amides)	383.162	443.759	43.748	60.5969	1.15815	winter	winter
2598	HQ_RS04705	-	probable O-glycosyl hydrolase	372.73	321.841	45.2565	50.8887	1.15812	summer	summer
2556	HQ_RS04665	-	FkbM family methyltransferase	315.35	272.345	21.3143	43.0054	1.15791	summer	summer
1323	HQ_RS09505	-	probable carotenoid biosynthesis protein	446.088	385.301	154.637	60.7872	1.15777	summer	summer
417	HQ_RS04930	-	uncharacterized protein	333.115	385.469	196.09	52.3541	1.15717	winter	winter
1742	HQ_RS00520	-	uncharacterized protein	429.838	371.46	44.8795	58.3783	1.15716	summer	summer
1595	HQ_RS07045	trxA4	thioredoxin	392.217	338.963	208.18	53.2537	1.15711	summer	summer
199	HQ_RS04035	-	sensor box protein	416.159	359.673	42.37	56.4852	1.15705	summer	summer
1830	HQ_RS11670			67.5362	58.3742	34.3096	9.16201	1.15695	summer
2052	HQ_RS08785	-	uncharacterized protein	481.281	415.997	74.1662	65.2839	1.15693	summer	summer
1300	HQ_RS04115	-	uncharacterized protein	425.111	367.472	543.444	57.6391	1.15685	summer	summer
2058	HQ_RS03255	hel308b	ATP-dependent DNA helicase Hel308	365.341	422.584	46.5161	57.2431	1.15668	winter	winter
541	HQ_RS05230	salY2	ABC-type transport system permease protein (probable substrate macrolides)	410.59	354.973	47.762	55.6164	1.15668	summer	summer
1139	HQ_RS00325	pncB1	nicotinate phosphoribosyltransferase	426.446	368.713	52.0153	57.7323	1.15658	summer	summer
2146	HQ_RS13455	-	MJ0936 family phosphodiesterase	340.28	393.456	68.7212	53.1753	1.15627	winter	winter
2249	HQ_RS04740	speE	spermidine synthase	413.649	357.825	26.7315	55.8244	1.15601	summer	summer
2017	HQ_RS04000	gvpN	gas-vesicle operon protein GvpN	475.141	549.211	900.105	74.0695	1.15589	winter	winter
1575	HQ_RS10685	-	uncharacterized protein	282.891	326.966	50.0187	44.0743	1.1558	winter	winter
588	HQ_RS04405	brp	beta-carotene 15,15'-dioxygenase Brp	366.514	317.113	68.5545	49.4005	1.15578	summer	summer
1610	HQ_RS05745			258.832	223.952	3.05527	34.8799	1.15575	summer
2604	HQ_RS08145	-	LpxA family protein	311.449	359.944	29.3194	48.4947	1.15571	winter	winter
1828	HQ_RS01085	-	cell surface glycoprotein	31.5915	36.5054	271.743	4.91386	1.15554	winter
671	HQ_RS02295	-	TRAP-type transport system permease protein	454.029	392.932	100.501	61.0971	1.15549	summer	summer
1571	HQ_RS01065	-	uncharacterized protein	295.328	341.124	94.12	45.7965	1.15507	winter	winter
689	HQ_RS05410	-	transport protein (probable substrate phosphate/sulfate)	317.41	274.814	48.2758	42.5958	1.155	summer	summer
1898	HQ_RS07740	pgsA4	CDP-alcohol 1-archaetidyltransferase	476.579	412.658	72.3665	63.9211	1.1549	summer	summer
597	HQ_RS11120	-	uncharacterized protein	336.036	388.047	101.726	52.0115	1.15478	winter	winter
1004	HQ_RS02760	-	RND superfamily permease	384.919	444.474	72.3318	59.5541	1.15472	winter	winter
1928	HQ_RS11215	pyrG	CTP synthase	515.275	446.324	389.927	68.9502	1.15448	summer	summer
73	HQ_RS14200			285.703	329.8	69.1355	44.097	1.15435	winter	winter
371	HQ_RS07210	-	UPF0118 family membrane protein	455.057	394.212	79.3931	60.8447	1.15435	summer	summer
1306	HQ_RS13755	recJ1	single-stranded-DNA-specific exonuclease RecJ1	399.429	346.043	106.773	53.3863	1.15428	summer	summer
2124	HQ_RS07395	-	probable oxidoreductase (short-chain dehydrogenase family)	336.372	388.2	111.309	51.8279	1.15408	winter	winter
1135	HQ_RS00505	-	probable oxidoreductase (aldo-keto reductase family protein)	460.932	399.421	480.337	61.5116	1.154	summer	summer
1318	HQ_RS01555	npdG	F420H2:NADP oxidoreductase	401.973	463.869	251.728	61.8965	1.15398	winter	winter
2319	HQ_RS01485	pfdB	prefoldin beta subunit	458.291	528.707	645.504	70.4153	1.15365	winter	winter
358	HQ_RS13700	-	uncharacterized protein	423.398	367.02	261.489	56.3779	1.15361	summer	summer
1353	HQ_RS04025	cysE	serine O-acetyltransferase	458.449	397.448	120.596	61.0013	1.15348	summer	summer
763	HQ_RS11885	-	amine oxidase family protein	474.238	411.175	150.773	63.0621	1.15337	summer	summer
1434	HQ_RS02625	lysA	diaminopimelate decarboxylase	355.39	409.865	209.831	54.475	1.15328	winter	winter
1735	HQ_RS09190	-	peptidase M48 family protein (homolog to CAAX prenyl protease)	348.087	401.442	127.553	53.3548	1.15328	winter	winter
655	HQ_RS08815	-	IS1341-type transposase	269.347	233.554	369.714	35.7929	1.15325	summer
2405	HQ_RS02670	-	HTH domain protein	600.209	520.583	483.684	79.6258	1.15296	summer	summer
1817	HQ_RS11995	-	UbiB family protein	471.884	409.297	71.9576	62.587	1.15291	summer	summer
657	HQ_RS06360	cat3	transport protein (probable substrate cationic amino acids)	303.248	263.044	47.1343	40.2039	1.15284	summer	summer
2522	HQ_RS01140	-	DUF2078 family protein	375.448	325.678	37.3725	49.7698	1.15282	summer	summer
1177	HQ_RS07560	cinA3	CinA N-terminal domain protein	346.977	301.077	78.348	45.8999	1.15245	summer	summer
481	HQ_RS03910	ilvA2	threonine ammonia-lyase	402.135	348.985	63.2911	53.1496	1.1523	summer	summer
485	HQ_RS04915	arsB	transport protein (probable substrate arsenite/antimonite)	311.889	359.28	16.8259	47.3908	1.15195	winter	winter
1924	HQ_RS08545	dhaM	probable phosphoenolpyruvate-protein phosphoryltransferase	433.1	498.907	96.8957	65.8069	1.15194	winter	winter
1453	HQ_RS13805	argH	argininosuccinate lyase	392.03	451.597	382.782	59.5666	1.15194	winter	winter
2521	HQ_RS04095	-	uncharacterized protein	450.442	391.078	200.126	59.3638	1.1518	summer	summer
834	HQ_RS01715	-	uncharacterized protein	367.8	319.335	88.7798	48.4656	1.15177	summer	summer
1244	HQ_RS10070	-	amidohydrolase domain protein	463.381	533.699	32.8557	70.318	1.15175	winter	winter
442	HQ_RS06685	ygfD	YgfD family GTPase	433.967	376.809	127.553	57.1583	1.15169	summer	summer
1900	HQ_RS05695	-	uncharacterized protein	237.732	273.789	27.5857	36.0572	1.15167	winter
946	HQ_RS00555	-	UPF0104 family protein	365.168	420.52	121.988	55.352	1.15158	winter	winter
1309	HQ_RS05175	nolA1	arNOG08307 family NADH-binding domain protein	254.516	293.077	9.55181	38.5602	1.1515	winter	winter
33	HQ_RS02345	kdgK	2-keto-3-deoxygluconate kinase	483.754	420.122	94.8419	63.6325	1.15146	summer	summer
2043	HQ_RS03030	acaB1	acetyl-CoA C-acetyltransferase catalytic subunit	435.366	378.155	126.49	57.2109	1.15129	summer	summer
331	HQ_RS11295	-	thioredoxin domain protein	364.873	419.965	211.738	55.0914	1.15099	winter	winter
707	HQ_RS11790	livM6	ABC-type transport system permease protein (probable substrate branched-chain amino acids)	412.507	474.709	43.1728	62.2016	1.15079	winter	winter
1918	HQ_RS10400	cbiG2	cobalt-precorrin 5A hydrolase	358.825	412.886	391.658	54.0613	1.15066	winter	winter
245	HQ_RS07255	-	DUF3054 family protein	426.817	370.96	145.994	55.8578	1.15058	summer	summer
939	HQ_RS02455	-	uncharacterized protein	450.634	391.778	34.9434	58.8558	1.15023	summer	summer
543	HQ_RS04720	-	uncharacterized protein	346.143	300.986	55.0161	45.1577	1.15003	summer	summer
516	HQ_RS08660	-	uncharacterized protein	379.447	436.317	159.666	56.8693	1.14987	winter	winter
720	HQ_RS01400	cspA1	cold shock protein	725.283	833.788	2079.53	108.505	1.1496	winter	winter
775	HQ_RS06095	-	uncharacterized protein	285.933	248.759	33.5174	37.1741	1.14944	summer
176	HQ_RS10575	-	uncharacterized protein	411.731	358.202	142.468	53.5289	1.14944	summer	summer
993	HQ_RS07325	phr4	cryptochrome/photolyase-related protein	478.275	416.279	194.386	61.9957	1.14893	summer	summer
1943	HQ_RS03270	-	TIGR03663 family protein	339.943	390.463	96.297	50.5203	1.14861	winter	winter
1055	HQ_RS12400	iscU	iron-sulfur cluster assembly protein	625.996	545.083	1261.57	80.9134	1.14844	summer	summer
2388	HQ_RS09375	rps3	30S ribosomal protein S3	656.634	571.808	329.035	84.8259	1.14835	summer	summer
1938	HQ_RS12575	-	NifU C-terminal domain protein	484.498	556.364	619.31	71.8665	1.14833	winter	winter
2161	HQ_RS00070	bap	bacterioopsin-associated protein	447.581	513.972	595.062	66.3907	1.14833	winter	winter
989	HQ_RS01290	pabC	aminodeoxychorismate lyase	383.502	440.273	250.463	56.7711	1.14803	winter	winter
2393	HQ_RS06735	phbC	poly(3-hydroxyalkanoate) synthase PhaC	452.677	394.315	311.173	58.363	1.14801	summer	summer
1626	HQ_RS02140	apn1	endonuclease IV	485.095	422.584	380.141	62.5106	1.14792	summer	summer
1818	HQ_RS07400			208.191	238.963	186.675	30.7725	1.14781	winter
425	HQ_RS00120	hisI	phosphoribosyl-AMP cyclohydrolase	387.772	445.066	207.699	57.2942	1.14775	winter	winter
987	HQ_RS10800	-	FAD-dependent oxidoreductase (homolog to geranylgeranyl reductase)	347.231	398.504	157.108	51.2725	1.14766	winter	winter
1754	HQ_RS00270	valS	valine--tRNA ligase	506.728	581.484	574.183	74.7561	1.14753	winter	winter
714	HQ_RS04425	-	probable rRNA methyltransferase	442.661	385.755	180.302	56.906	1.14752	summer	summer
2510	HQ_RS02630	dapF	diaminopimelate epimerase	375.764	431.157	205.692	55.3934	1.14742	winter	winter
2008	HQ_RS09195	-	homolog to translation elongation factor aEF-1 alpha subunit	362.455	415.871	149.726	53.4164	1.14737	winter	winter
318	HQ_RS10780	-	uncharacterized protein	451.698	393.68	860.48	58.0178	1.14737	summer	summer
2585	HQ_RS00425	-	CopG domain protein	334.256	291.352	107.614	42.9047	1.14726	summer	summer
392	HQ_RS06160	livG7	ABC-type transport system ATP-binding protein (probable substrate branched-chain amino acids)	149.84	130.607	11.212	19.2333	1.14726	summer
68	HQ_RS08765	ginS	DNA replication factor GINS	420.329	366.386	242.324	53.9427	1.14723	summer	summer
1740	HQ_RS10715	rnhB	ribonuclease H, type 2	376.817	432.284	142.526	55.4669	1.1472	winter	winter
347	HQ_RS09490	sucC	succinate--CoA ligase (ADP-forming) beta subunit	415.304	476.247	583.119	60.9423	1.14674	winter	winter
503	HQ_RS00715	-	DUF309 family protein	371.251	425.522	113.805	54.2705	1.14618	winter	winter
2208	HQ_RS10435	mobB	molybdopterin-guanine dinucleotide biosynthesis adapter protein MobB	578.712	505.006	87.4088	73.7059	1.14595	summer	summer
2455	HQ_RS02590	srp19	signal recognition particle 19K protein	536.121	467.928	457.611	68.1926	1.14573	summer	summer
1568	HQ_RS01910	-	uncharacterized protein	368.337	421.911	849.637	53.5741	1.14545	winter	winter
727	HQ_RS06010	-	uncharacterized protein	107.321	93.7032	4.57466	13.6182	1.14533	summer
841	HQ_RS03775	glpB	glycerol-3-phosphate dehydrogenase subunit B	341.565	391.022	248.448	49.4576	1.1448	winter	winter
829	HQ_RS14575			207.833	181.563	0	26.2695	1.14469	summer
2235	HQ_RS08080	-	uncharacterized protein	330.18	288.477	95.897	41.7027	1.14456	summer	summer
853	HQ_RS06750	-	PHA granule-associated 12K protein	527.872	461.416	1814.48	66.4557	1.14403	summer	summer
1281	HQ_RS01025			423.856	370.588	80.2008	53.2679	1.14374	summer	summer
1188	HQ_RS05285	-	probable ATP/GTP-binding protein	445.091	389.236	37.0873	55.8546	1.1435	summer	summer
1962	HQ_RS07860	amyA2	glycoside hydrolase family protein	384.704	336.512	359.544	48.1925	1.14321	summer	summer
2214	HQ_RS00455	-	CapC domain protein	519.201	454.183	317.735	65.0171	1.14315	summer	summer
1960	HQ_RS10985	cofC	2-phospho-L-lactate guanylyltransferase	483.879	423.32	69.6119	60.5586	1.14306	summer	summer
1406	HQ_RS09225	livG3	ABC-type transport system ATP-binding protein (probable substrate branched-chain amino acids)	434.431	380.197	184.753	54.2343	1.14265	summer	summer
2211	HQ_RS02545	-	ABC-type transport system permease protein	451.104	394.793	194.598	56.3115	1.14264	summer	summer
1944	HQ_RS09085	arsR2	ArsR family transcription regulator	416.96	476.099	58.7749	59.1388	1.14183	winter	winter
1103	HQ_RS03875	hadL	haloacid dehalogenase, type II	364.611	416.232	36.1433	51.621	1.14158	winter	winter
746	HQ_RS13600	guaAa2	glutamine amidotransferase (homolog to GMP synthase subunit A)	493.782	432.559	312.522	61.2229	1.14154	summer	summer
584	HQ_RS10565	-	HAD superfamily hydrolase	360.512	411.476	92.2028	50.9637	1.14136	winter	winter
2297	HQ_RS09950	apbC	Fe-S cluster carrier protein ApbC	423.234	483.06	120.246	59.8266	1.14136	winter	winter
833	HQ_RS08710	leuB	3-isopropylmalate dehydrogenase	414.196	472.706	193.803	58.5098	1.14126	winter	winter
1332	HQ_RS09380	rpl22	50S ribosomal protein L22	392.326	447.709	399.873	55.3834	1.14117	winter	winter
319	HQ_RS06065	-	uncharacterized protein	205.386	234.371	7.48858	28.9847	1.14112	winter
2352	HQ_RS06860	-	FUN14 family protein	362.79	413.982	138.327	51.1919	1.14111	winter	winter
384	HQ_RS00020	-	uncharacterized protein	454.234	518.244	128.739	64.0097	1.14092	winter	winter
1342	HQ_RS00760	-	uncharacterized protein	488.349	428.057	70.6531	60.2915	1.14085	summer	summer
2382	HQ_RS00200	-	uncharacterized protein	546.386	478.942	161.157	67.444	1.14082	summer	summer
2179	HQ_RS04900	pchA1	ion channel pore / TrkA domain protein	414.071	363	52.549	51.0712	1.14069	summer	summer
2346	HQ_RS11300	icd	isocitrate dehydrogenase (NADP)	389.593	444.405	979.983	54.812	1.14069	winter	winter
1533	HQ_RS12340	mgtE1	MgtE family transport protein (probable substrate magnesium)	396.773	347.861	181.643	48.9119	1.14061	summer	summer
1969	HQ_RS05910			329.662	289.025	8.47837	40.6368	1.1406	summer	summer
1901	HQ_RS13080	-	uncharacterized protein	422.293	481.644	22.0791	59.351	1.14054	winter	winter
1432	HQ_RS01765	-	uncharacterized protein	449.568	394.303	534.062	55.2645	1.14016	summer	summer
139	HQ_RS02510	-	major facilitator superfamily transport protein	373.117	327.252	84.4601	45.8654	1.14015	summer	summer
817	HQ_RS13750	-	major facilitator superfamily transport protein	390.377	342.446	99.7251	47.9313	1.13997	summer	summer
2172	HQ_RS02480	dppA2	ABC-type transport system periplasmic substrate-binding protein (probable substrate dipeptide/oligopeptide)	528.096	463.298	159.959	64.7978	1.13986	summer	summer
1701	HQ_RS06770	-	uncharacterized protein	257.288	225.749	126.921	31.5396	1.13971	summer
517	HQ_RS05895	-	uncharacterized protein	224.013	255.247	8.15228	31.2339	1.13943	winter
653	HQ_RS05535	-	site-specific DNA-methyltransferase	7.84202	6.8825	71.4736	0.959516	1.13941	summer
2085	HQ_RS01890	cxp	metal-dependent carboxypeptidase	410.758	360.504	57.9809	50.2538	1.1394	summer	summer
531	HQ_RS05020	tauB	ABC-type transport system ATP-binding protein (probable substrate nitrate/sulfonate/bicarbonate)	335.88	294.794	31.8835	41.0869	1.13938	summer	summer
400	HQ_RS13095	-	IS1341-type transposase	185.793	211.682	163.516	25.8892	1.13934	winter
479	HQ_RS06795	msrA3	peptide methionine sulfoxide reductase MsrA (S-form specific)	421.469	369.924	588.814	51.5448	1.13934	summer	summer
2568	HQ_RS08295	-	UPF0361 family protein	401.056	456.78	145.3	55.7235	1.13894	winter	winter
2345	HQ_RS13870	uvrB	UvrABC system protein B	479.61	546.224	200.195	66.6139	1.13889	winter	winter
922	HQ_RS11810	phoU4	transcription regulator (homolog to phosphate uptake regulator)	406.422	356.928	169.275	49.4949	1.13867	summer	summer
496	HQ_RS09655	-	beta-lactamase domain protein	482.489	549.395	567.524	66.906	1.13867	winter	winter
556	HQ_RS02940	metS	methionine--tRNA ligase	387.872	441.656	155.215	53.7848	1.13867	winter	winter
1785	HQ_RS00800	-	uncharacterized protein	553.098	485.81	566.133	67.288	1.13851	summer	summer
1990	HQ_RS12265	-	DUF460 domain protein	355.7	404.93	78.4955	49.2303	1.1384	winter	winter
295	HQ_RS06680	pduO	ATP:cob(I)alamin adenosyltransferase	426.749	374.913	324.793	51.8365	1.13826	summer	summer
2138	HQ_RS03695	-	uncharacterized protein	338.337	385.045	646.428	46.7081	1.13805	winter	winter
2375	HQ_RS05555	-	uncharacterized protein	9.71071	11.0513	67.827	1.34058	1.13805	winter
964	HQ_RS12540	-	UPF0148 family protein	403.06	458.572	342.375	55.5124	1.13773	winter	winter
894	HQ_RS05505	-	uncharacterized protein	400.108	351.74	49.1334	48.3678	1.13751	summer	summer
1048	HQ_RS03245	trxA3	thioredoxin	449.577	395.244	128.9	54.3322	1.13746	summer	summer
446	HQ_RS07160	tfs1	transcription elongation factor TFS	462.988	407.083	900.772	55.9044	1.13733	summer	summer
813	HQ_RS07590	-	GalE family epimerase/dehydratase	430.575	378.595	114.276	51.9803	1.1373	summer	summer
680	HQ_RS04380	gcvT3	homolog to glycine cleavage system protein T	409.026	465.169	351.622	56.1435	1.13726	winter	winter
1775	HQ_RS10855	ppiA	CYPL-type peptidylprolyl isomerase	532.347	468.104	474.254	64.243	1.13724	summer	summer
1577	HQ_RS11675	-	uncharacterized protein	59.2108	67.3314	114.461	8.12059	1.13715	winter
1556	HQ_RS01130	-	UspA domain protein	423.18	481.205	72.5012	58.025	1.13712	winter	winter
2361	HQ_RS07550	mutY	A/G-specific adenine glycosylase	372.701	327.93	175.203	44.7709	1.13653	summer	summer
921	HQ_RS00405	pepB1	aminopeptidase (homolog to leucyl aminopeptidase / aminopeptidase T)	367.678	417.848	160.139	50.1695	1.13645	winter	winter
495	HQ_RS00225	thrC1	threonine synthase	372.414	423.224	403.923	50.8106	1.13644	winter	winter
826	HQ_RS09100	-	uncharacterized protein	376.057	330.911	105.345	45.1462	1.13643	summer	summer
1896	HQ_RS09450	tif2b2	translation initiation factor aIF-2 beta subunit / probable RNA-binding protein	417.771	474.66	444.502	56.8899	1.13618	winter	winter
1481	HQ_RS12505	hemC	hydroxymethylbilane synthase (porphobilinogen deaminase)	429.001	487.38	175.678	58.379	1.13608	winter	winter
1567	HQ_RS08260			439.885	387.306	16.7738	52.5785	1.13575	summer	summer
792	HQ_RS03510	mrpD1	Mrp-type sodium/proton antiporter system subunit D1	416.137	472.626	232.656	56.4893	1.13575	winter	winter
1734	HQ_RS00370	-	uncharacterized protein	412.739	468.719	124.915	55.9806	1.13563	winter	winter
2454	HQ_RS01075	-	uncharacterized protein	2379.89	2702.5	101107	322.61	1.13556	winter	winter
2076	HQ_RS08380	dnaJ1	molecular chaperone DnaJ	438.331	386.108	274.229	52.2231	1.13526	summer	summer
152	HQ_RS13680	rlmE	23S rRNA (uridine-2'-O-) methyltransferase	419.522	369.558	88.6375	49.964	1.1352	summer	summer
783	HQ_RS05225	salX2	ABC-type transport system ATP-binding protein (probable substrate macrolides)	324.137	367.858	39.5657	43.7211	1.13488	winter	winter
686	HQ_RS04975	-	uncharacterized protein	480.357	423.288	97.6032	57.0694	1.13482	summer	summer
2443	HQ_RS11000	-	rhodanese domain protein	542.061	477.666	1086.58	64.3943	1.13481	summer	summer
366	HQ_RS04850	coxM	aerobic-type carbon monoxide dehydrogenase medium subunit	345.878	392.489	13.0027	46.611	1.13476	winter	winter
1410	HQ_RS08440	top6B	DNA topoisomerase 6 subunit B (intein-containing)	366.079	415.301	211.923	49.2221	1.13446	winter	winter
328	HQ_RS02045	-	PrsW family protein	472.895	416.861	65.5863	56.0344	1.13442	summer	summer
2049	HQ_RS03665	-	HD family hydrolase	454.425	515.509	308.245	61.083	1.13442	winter	winter
1781	HQ_RS03970	gvpH	gas-vesicle operon protein GvpH	537.828	474.17	434.968	63.6584	1.13425	summer	summer
1046	HQ_RS03520	coaBC	phosphopantothenoylcysteine decarboxylase / phosphopantothenate--cysteine ligase	369.611	419.202	343.556	49.591	1.13417	winter	winter
2006	HQ_RS03340	nuoN	NADH dehydrogenase-like complex subunit N	368.576	325.056	113.027	43.5198	1.13388	summer	summer
1866	HQ_RS06935	fdfT	squalene synthase	350.144	396.991	231.647	46.8471	1.13379	winter	winter
1083	HQ_RS01740	rpoE1	DNA-directed RNA polymerase subunit E	477.451	541.211	538.851	63.7597	1.13354	winter	winter
765	HQ_RS03595	acs2	acyl-CoA synthetase	427.372	377.048	84.0317	50.3235	1.13347	summer	summer
1849	HQ_RS10340	qor2	NADPH:quinone reductase	397.734	350.905	34.3754	46.8289	1.13345	summer	summer
1364	HQ_RS05360	-	DICT domain protein	412.006	363.503	98.5137	48.5028	1.13343	summer	summer
1179	HQ_RS08155	phnC2	ABC-type transport system ATP-binding protein (probable substrate phosphate/phosphonate)	403.645	356.134	44.1477	47.5111	1.13341	summer	summer
87	HQ_RS03165	trxA2	thioredoxin	483.534	548.015	161.917	64.4819	1.13336	winter	winter
1138	HQ_RS09295	rpl15	50S ribosomal protein L15	453.338	513.758	166.764	60.4195	1.13328	winter	winter
2551	HQ_RS05100	-	ABC-type transport system permease protein (probable substrate sugar)	130.922	148.34	29.1398	17.418	1.13304	winter
840	HQ_RS00630	-	Lrp/AsnC family transcription regulator	418.94	369.758	66.1385	49.182	1.13301	summer	summer
717	HQ_RS01925			320.331	282.776	97.441	37.5554	1.13281	summer
1003	HQ_RS11310	-	uncharacterized protein	346.67	392.613	256.067	45.943	1.13253	winter	winter
1825	HQ_RS00080	-	small CPxCG-related zinc finger protein	528.709	466.911	1510.71	61.7975	1.13235	summer	summer
1870	HQ_RS08435	gyrB	DNA gyrase subunit B	433.855	491.234	209.142	57.3795	1.13226	winter	winter
869	HQ_RS07315	-	uncharacterized protein	613.382	541.854	708.305	71.5278	1.13201	summer	summer
1974	HQ_RS03130	drg	GTP-binding protein Drg	395.168	447.321	308.281	52.1534	1.13198	winter	winter
2143	HQ_RS09555	-	GNAT family acetyltransferase	420.513	371.508	56.9514	49.0054	1.13191	summer	summer
1814	HQ_RS12055	polY	DNA-directed DNA polymerase Y	331.972	375.754	262.003	43.7818	1.13188	winter	winter
2588	HQ_RS04945	-	DUF21/CBS domain protein	454.156	401.312	91.9744	52.8439	1.13168	summer	summer
1956	HQ_RS05860	-	uncharacterized protein	167.935	190.027	3.86552	22.0916	1.13155	winter
1052	HQ_RS01465	-	DUF2103 family protein	370.888	419.554	98.4446	48.6662	1.13122	winter	winter
1204	HQ_RS03100			493.401	436.177	128.819	57.2234	1.13119	summer	summer
642	HQ_RS13315	urtE	ABC-type transport system ATP-binding protein (probable substrate urea/short-chain amides)	401.583	454.24	26.7227	52.6571	1.13112	winter	winter
267	HQ_RS05700	-	uncharacterized protein	148.013	130.894	3.90109	17.1186	1.13078	summer
103	HQ_RS02635	dapE	succinyl-diaminopimelate desuccinylase	346.203	391.44	104.075	45.2368	1.13067	winter	winter
1460	HQ_RS11170	livG5	ABC-type transport system ATP-binding protein (probable substrate branched-chain amino acids)	584.979	517.428	235.273	67.5515	1.13055	summer	summer
2326	HQ_RS09720	birA	HTH domain protein / biotin--[acetyl-CoA-carboxylase	341.109	385.635	169.451	44.5261	1.13053	winter	winter
2200	HQ_RS00445	hmu	halomucin	246.224	278.299	26.555	32.0752	1.13027	winter
1493	HQ_RS00840	trpA	tryptophan synthase alpha subunit	381.803	431.525	167.634	49.7224	1.13023	winter	winter
2624	HQ_RS08235	-	DUF318 family protein	243.49	215.447	115.871	28.0436	1.13016	summer
1504	HQ_RS07435	psmA2	proteasome alpha subunit	486.324	549.605	540.121	63.2808	1.13012	winter	winter
1995	HQ_RS02935	-	uncharacterized protein	484.248	428.52	40.5144	55.7281	1.13005	summer	summer
2181	HQ_RS05810	-	DUF1814 family protein	312.166	276.311	0.706531	35.8554	1.12976	summer
494	HQ_RS00885	ths3	thermosome subunit 3	404.583	457.025	622.74	52.4424	1.12962	winter	winter
2213	HQ_RS05205	uvdE	UV DNA damage endonuclease	462.163	409.252	129.989	52.9106	1.12929	summer	summer
1519	HQ_RS09770	-	uncharacterized protein	352.519	398.01	62.4175	45.4907	1.12904	winter	winter
2020	HQ_RS05620			283.038	250.702	101.517	32.3364	1.12898	summer
1307	HQ_RS00155	-	IMPACT family protein	467.463	414.092	119.902	53.3716	1.12889	summer	summer
2053	HQ_RS04595	-	uncharacterized protein	267.687	302.18	13.1448	34.4927	1.12885	winter
2542	HQ_RS06825	-	uncharacterized protein	398.82	353.315	91.1181	45.5057	1.1288	summer	summer
2241	HQ_RS11090	trpD1	anthranilate phosphoribosyltransferase	371.212	418.97	93.4689	47.7578	1.12865	winter	winter
2133	HQ_RS10515	-	cro/C1 family transcription regulator	384.549	433.968	473.961	49.4188	1.12851	winter	winter
99	HQ_RS07265	-	GNAT family acetyltransferase	297.84	336.063	80.0875	38.2234	1.12834	winter	winter
585	HQ_RS01395	topA2	DNA topoisomerase 1	410.568	463.108	232.362	52.5403	1.12797	winter	winter
437	HQ_RS10385	-	uncharacterized protein	377.758	426.068	143.836	48.3103	1.12789	winter	winter
1238	HQ_RS01580	-	uncharacterized protein	443.29	499.787	109.677	56.4968	1.12745	winter	winter
2577	HQ_RS05965			313.515	278.092	1.31448	35.4232	1.12738	summer
973	HQ_RS00315	-	uncharacterized protein	568.959	504.76	360.799	64.1991	1.12719	summer	summer
2193	HQ_RS12080	hisC	histidinol-phosphate aminotransferase	400.282	451.173	220.213	50.8914	1.12714	winter	winter
2275	HQ_RS08325	aspC4	pyridoxal phosphate-dependent aminotransferase (probable aspartate aminotransferase)	322.665	363.615	88.6157	40.9501	1.12691	winter	winter
413	HQ_RS10600			399.175	354.25	368.053	44.9251	1.12682	summer	summer
2250	HQ_RS06605	-	DUF81 family protein	342.53	304.029	25.7411	38.5012	1.12664	summer	summer
214	HQ_RS05940			153.643	136.381	53.0874	17.2624	1.12657	summer
1909	HQ_RS04045	-	uncharacterized protein	398.905	354.121	350.627	44.7842	1.12647	summer	summer
2348	HQ_RS00860	blp	Blp-like protein	487.288	432.639	208.025	54.6497	1.12632	summer	summer
537	HQ_RS01030			339.306	301.252	63.6922	38.0534	1.12632	summer	summer
472	HQ_RS10410	-	uncharacterized protein	363.689	322.935	80.6736	40.754	1.1262	summer	summer
2130	HQ_RS11480	menG	probable demethylmenaquinone methyltransferase	463.496	411.563	351.932	51.9322	1.12618	summer	summer
1876	HQ_RS12395	sufS1	cysteine desulfurase	447.287	503.722	373.586	56.4346	1.12617	winter	winter
1873	HQ_RS13885	-	DUF95 family protein	452.083	401.47	103.103	50.6132	1.12607	summer	summer
685	HQ_RS05450	-	uncharacterized protein	319.371	283.636	7.93151	35.7343	1.12599	summer
991	HQ_RS09725	pccA	propionyl-CoA carboxylase biotin carboxylase component	367.139	413.304	151.115	46.1656	1.12574	winter	winter
1598	HQ_RS01055			191.511	215.59	38.5171	24.0788	1.12573	winter
1549	HQ_RS02085	cbiZ	adenosylcobinamide amidohydrolase	403.297	358.299	55.0292	44.9983	1.12559	summer	summer
1295	HQ_RS07185	mce	methylmalonyl-CoA epimerase	314.365	279.341	72.651	35.0243	1.12538	summer
824	HQ_RS05650	-	uncharacterized protein	173.672	195.387	15.3753	21.7151	1.12504	winter
2037	HQ_RS02110	cbiB	adenosylcobinamide-phosphate synthase	329.101	370.248	109.973	41.1464	1.12503	winter	winter
2105	HQ_RS07570	-	DUF2110 family protein	405.499	456.059	270.872	50.5602	1.12469	winter	winter
1322	HQ_RS08645	aglJ	dolichyl-phosphate hexosyltransferase AglJ	450.054	400.172	293.219	49.8812	1.12465	summer	summer
2294	HQ_RS01280	aroE	shikimate dehydrogenase	412.015	366.373	213.341	45.6426	1.12458	summer	summer
1255	HQ_RS14155			321.437	285.843	27.208	35.5941	1.12452	summer
432	HQ_RS01800	ilvA1	threonine ammonia-lyase	385.066	432.878	117.152	47.8115	1.12416	winter	winter
46	HQ_RS02400	ridA2	enamine/imine deaminase	326.084	290.16	114.877	35.9237	1.12381	summer
2343	HQ_RS06240			286.678	255.112	2.66615	31.566	1.12373	summer
435	HQ_RS01390	gatB	aspartyl/glutamyl-tRNA(Asn/Gln) amidotransferase subunit B	522.1	464.711	184.836	57.3883	1.12349	summer	summer
1580	HQ_RS09565	alaS1	alanine--tRNA ligase	319.841	359.31	157.742	39.4695	1.1234	winter	winter
1009	HQ_RS05340	-	uncharacterized protein	357.944	402.097	22.8068	44.1526	1.12335	winter	winter
1764	HQ_RS11405	ilvE	branched-chain amino acid aminotransferase	502.35	447.31	323.225	55.04	1.12305	summer	summer
847	HQ_RS03045	trxB1	thioredoxin-disulfide reductase	476.534	535.092	438.267	58.5579	1.12288	winter	winter
275	HQ_RS10125	-	HTH domain protein	382.565	340.725	253.502	41.8401	1.1228	summer	summer
1794	HQ_RS04450	menD	2-succinyl-5-enolpyruvyl-6-hydroxy-3-cyclohexene-1-carboxylate synthase	341.391	383.279	70.5391	41.8881	1.1227	winter	winter
554	HQ_RS14740			393.74	350.748	108.416	42.9916	1.12257	summer	summer
2312	HQ_RS04875	-	UspA domain protein	440.145	494.093	94.5344	53.9478	1.12257	winter	winter
239	HQ_RS11855	fxsA	FxsA domain protein	459.845	409.686	244.852	50.1593	1.12243	summer	summer
1002	HQ_RS03185	livH1	ABC-type transport system permease protein (probable substrate branched-chain amino acids)	445.611	500.146	319.88	54.5351	1.12238	winter	winter
391	HQ_RS11005	cofE	coenzyme F420:L-glutamate ligase	431.552	384.54	141.688	47.0121	1.12226	summer	summer
221	HQ_RS09830	-	isopentenyl phosphate kinase	420.898	472.208	70.8119	51.3099	1.12191	winter	winter
2123	HQ_RS04465	menC	O-succinylbenzoate synthase	338.617	379.895	120.808	41.2787	1.1219	winter	winter
1495	HQ_RS11705	-	uncharacterized protein	101.597	113.963	33.1221	12.3658	1.12171	winter
1862	HQ_RS09955	-	HTH domain protein	309.264	275.708	142.906	33.5565	1.12171	summer
2300	HQ_RS04355	-	probable DEAD/DEAH box helicase	350.956	393.647	115.745	42.6909	1.12164	winter	winter
124	HQ_RS01245			481.408	429.254	44.0349	52.1545	1.1215	summer	summer
1886	HQ_RS12120	-	deaminase domain protein	401.678	358.234	98.3662	43.4444	1.12127	summer	summer
51	HQ_RS12275	-	uncharacterized protein	465.059	414.971	30.4977	50.0879	1.1207	summer	summer
540	HQ_RS04710	-	uncharacterized protein	282.669	252.229	35.7772	30.4399	1.12068	summer
473	HQ_RS00925	-	uncharacterized protein	417.847	372.854	44.8643	44.9932	1.12067	summer	summer
923	HQ_RS06420	-	ABC-type transport system permease protein	337.522	301.322	60.6393	36.1995	1.12014	summer
1702	HQ_RS13625	pmm3	phosphohexomutase (phosphoglucomutase / phosphomannomutase)	382.824	428.782	104.256	45.9584	1.12005	winter	winter
860	HQ_RS05520	-	uncharacterized protein	192.901	216.01	37.4583	23.1088	1.1198	winter
412	HQ_RS12005	speB	agmatinase	379.917	339.287	322.424	40.6308	1.11975	summer	summer
1350	HQ_RS00735	-	ABC-type transport system ATP-binding/permease protein	439.099	491.605	149.559	52.5062	1.11958	winter	winter
2162	HQ_RS11030	mutS2	DNA mismatch repair protein MutS	394.271	441.384	129.842	47.1133	1.11949	winter	winter
149	HQ_RS08015	nop5	rRNA/tRNA 2'-O-methyltransferase complex protein Nop5	325.357	364.175	142.79	38.817	1.11931	winter	winter
2613	HQ_RS02165	-	ABC-type transport system permease protein (probable substrate sulfate/thiosulfate/molybdate)	372.857	417.34	140.266	44.4828	1.1193	winter	winter
2544	HQ_RS00255	trpS	tryptophan--tRNA ligase	433.829	485.523	123.011	51.6934	1.11916	winter	winter
1746	HQ_RS01070	-	DUF192 family protein	86.9035	97.255	223.628	10.3514	1.11911	winter
940	HQ_RS12150	potC2	ABC-type transport system permease protein (probable substrate spermidine/putrescine)	413.202	369.265	68.1574	43.9371	1.11899	summer	summer
1071	HQ_RS13815	argX	putative glutamate--argW ligase	430.615	481.831	851.452	51.2159	1.11894	winter	winter
621	HQ_RS10605			376.671	336.774	230.182	39.8966	1.11847	summer	summer
732	HQ_RS12525	metY1	O-acetylhomoserine aminocarboxypropyltransferase (methionine synthase)	402.958	450.691	153.172	47.7333	1.11846	winter	winter
57	HQ_RS04040	-	uncharacterized protein	411.29	367.776	419.178	43.5144	1.11832	summer	summer
1082	HQ_RS01430	-	glutathione S-transferase	449.291	502.377	490.548	53.086	1.11816	winter	winter
1890	HQ_RS00380	hsp20E	Hsp20-type molecular chaperone	475.088	424.927	619.829	50.1604	1.11804	summer	summer
832	HQ_RS03935	fhs	formate--tetrahydrofolate ligase	386.733	345.931	64.0015	40.8024	1.11795	summer	summer
2028	HQ_RS07145	-	uncharacterized protein	313.145	350.026	56.6116	36.8816	1.11778	winter
1333	HQ_RS05760	glpQ1	glycerophosphodiester phosphodiesterase	307.954	344.221	62.7559	36.2665	1.11777	winter
218	HQ_RS13570	mcm	ATP-dependent DNA helicase MCM (intein-containing)	433.364	484.392	182.019	51.0275	1.11775	winter	winter
465	HQ_RS02240	rpa2	replication protein A	350.347	391.587	146.573	41.2406	1.11771	winter	winter
1090	HQ_RS09880			451.159	504.254	357.864	53.0957	1.11769	winter	winter
739	HQ_RS05365	cinA2	CinA N-terminal domain protein	426.393	381.5	64.5704	44.8928	1.11767	summer	summer
1262	HQ_RS11175	livF5	ABC-type transport system ATP-binding protein (probable substrate branched-chain amino acids)	593.89	531.389	145.577	62.5004	1.11762	summer	summer
1190	HQ_RS02825	-	uncharacterized protein	495.009	442.932	109.943	52.0775	1.11757	summer	summer
418	HQ_RS14720			354.593	396.204	39.0174	41.6105	1.11735	winter	winter
2586	HQ_RS07000	-	DapA family protein	347.243	387.983	66.6069	40.7395	1.11732	winter	winter
2363	HQ_RS09860	-	DUF2342 family protein	422.472	472.037	90.0879	49.5644	1.11732	winter	winter
115	HQ_RS09485	sucD	succinate--CoA ligase (ADP-forming) alpha subunit	423.44	473.056	485.059	49.6163	1.11717	winter	winter
1621	HQ_RS06455	-	uncharacterized protein	334.337	299.344	26.0873	34.9929	1.1169	summer
1988	HQ_RS06495	-	DUF304 domain protein	356.523	319.241	9.59816	37.2821	1.11678	summer
469	HQ_RS02445	rbsK	ribokinase	433.036	387.814	144.327	45.222	1.11661	summer	summer
194	HQ_RS08460	thiD	phosphomethylpyrimidine kinase / phosphomethylpyrimidine phosphate kinase	419.034	375.308	148.535	43.7259	1.11651	summer	summer
1620	HQ_RS05580	-	uncharacterized protein	49.1003	54.8133	8.66869	5.71298	1.11635	winter
2337	HQ_RS04845	xdhC	XdhC family protein	381.674	426.031	12.547	44.3572	1.11622	winter	winter
1457	HQ_RS11145	vacB	homolog to ribonuclease R	478.173	533.73	314.108	55.5575	1.11619	winter	winter
2530	HQ_RS04625	-	TrmB family transcription regulator	240.519	268.456	66.1714	27.9371	1.11615	winter
2589	HQ_RS04225	-	uncharacterized protein	417.397	373.971	59.1514	43.4259	1.11612	summer	summer
1125	HQ_RS05905	-	uncharacterized protein	161.126	144.394	41.2525	16.7327	1.11588	summer
1020	HQ_RS00775	nosF2	ABC-type transport system ATP-binding protein (probable substrate copper)	370.714	413.636	68.8949	42.9225	1.11578	winter	winter
2306	HQ_RS04855	coxS	aerobic-type carbon monoxide dehydrogenase small subunit	467.851	419.38	28.8975	48.471	1.11558	summer	summer
20	HQ_RS04460	menA1	1,4-dihydroxy-2-naphthoate octaprenyltransferase	354.126	395.03	111.984	40.9039	1.11551	winter	winter
1623	HQ_RS05105	-	ABC-type transport system periplasmic substrate-binding protein (probable substrate sugar)	185.376	166.237	61.6478	19.1391	1.11513	summer
569	HQ_RS05925	-	uncharacterized protein	309.415	345.007	9.22749	35.5918	1.11503	winter
2189	HQ_RS02075	cbiP	adenosylcobyric acid synthase	364.002	326.522	146.534	37.4791	1.11478	summer
40	HQ_RS00360	-	UspA domain protein	419.004	466.93	182.649	47.9259	1.11438	winter	winter
2287	HQ_RS02115	-	HAD superfamily hydrolase	382.001	342.802	76.4407	39.1988	1.11435	summer	summer
55	HQ_RS04160	-	uncharacterized protein	430.259	386.12	46.0965	44.1388	1.11431	summer	summer
505	HQ_RS02750	-	FAD-dependent oxidoreductase	354.736	318.45	169.066	36.2858	1.11395	summer
2549	HQ_RS10545	-	Lrp/AsnC family transcription regulator	468.285	420.388	242.392	47.8964	1.11393	summer	summer
663	HQ_RS13615	rfcA	replication factor C small subunit (intein-containing)	408.214	454.684	276.377	46.4699	1.11384	winter	winter
635	HQ_RS09995	-	UPF0212 family protein	321.277	357.811	19.7898	36.5337	1.11371	winter
1902	HQ_RS08120	dph2	S-adenosyl-L-methionine:L-histidine 3-amino-3-carboxypropyltransferase	410.016	456.592	487.739	46.5759	1.1136	winter	winter
79	HQ_RS10520	grx1	glutaredoxin	432.202	388.141	471.78	44.061	1.11352	summer	summer
743	HQ_RS08190	phnL	ABC-type transport system ATP-binding protein (probable substrate phosphate/phosphonate)	356.632	397.102	20.3577	40.4704	1.11348	winter	winter
706	HQ_RS02150			321.412	288.702	36.6815	32.7099	1.1133	summer
913	HQ_RS05065	acaB3	acetyl-CoA C-acyltransferase	104.048	115.831	51.524	11.7826	1.11324	winter
589	HQ_RS02790	nthA	endonuclease III	533.713	479.545	177.56	54.1685	1.11296	summer	summer
2164	HQ_RS02310	-	UPF0047 family protein	384.048	427.397	222.34	43.3488	1.11287	winter	winter
504	HQ_RS09070	gatD	glutamyl-tRNA(Gln) amidotransferase subunit D	370.002	411.74	111.726	41.7387	1.11281	winter	winter
2611	HQ_RS09660	lsm	RNA-binding protein Lsm	425.248	382.251	497.907	42.9972	1.11248	summer	summer
2469	HQ_RS00125	-	uncharacterized protein	374.904	416.994	142.626	42.0902	1.11227	winter	winter
2474	HQ_RS12580	-	uncharacterized protein	716.151	643.871	152.495	72.2808	1.11226	summer	summer
793	HQ_RS03305	nuoI	NADH dehydrogenase-like complex subunit I	503.368	452.59	460.088	50.7779	1.11219	summer	summer
620	HQ_RS13540	parA5	ParA domain protein	346.03	384.715	62.6922	38.685	1.1118	winter	winter
864	HQ_RS10510	tiaS	tRNA(Ile2) 2-agmatinylcytidine synthetase TiaS	425.923	383.217	210.738	42.706	1.11144	summer	summer
422	HQ_RS07170	trmI	tRNA (adenine-N(1))-methyltransferase TrmI	295.063	327.916	351.096	32.8531	1.11134	winter
2216	HQ_RS02735	-	FAD-dependent oxidoreductase (homolog to geranylgeranyl reductase)	424.113	381.663	282.612	42.45	1.11122	summer	summer
835	HQ_RS04895	trkA5	TrkA domain protein	405.69	365.147	259.924	40.5429	1.11103	summer	summer
1098	HQ_RS12245	rio1	RIO-type serine/threonine protein kinase Rio1	400.64	445.037	162.711	44.3964	1.11081	winter	winter
1162	HQ_RS07225	-	DoxX domain protein	369.985	333.08	249.498	36.9046	1.1108	summer
2223	HQ_RS02465	dppD2	ABC-type transport system ATP-binding protein (probable substrate dipeptide/oligopeptide)	365.34	405.782	305.865	40.4424	1.1107	winter	winter
2440	HQ_RS05300	-	ISH9-type transposase ISHwa1	866.283	962.062	7.00551	95.7792	1.11056	winter	winter
348	HQ_RS09925	rps13	30S ribosomal protein S13	758.591	842.364	2318.67	83.773	1.11043	winter	winter
1692	HQ_RS09550	-	uncharacterized protein	385.603	428.167	31.9143	42.564	1.11038	winter	winter
1889	HQ_RS14680			286.67	258.194	7.03334	28.4763	1.11029	summer
357	HQ_RS11455	atpC	A-type ATP synthase subunit C	456.978	507.36	879.946	50.3816	1.11025	winter	winter
668	HQ_RS03390	-	uncharacterized protein	450.122	405.476	385.702	44.6453	1.11011	summer	summer
1085	HQ_RS08140	-	HTH domain protein	420.906	379.193	27.6617	41.7133	1.11001	summer	summer
182	HQ_RS02145	aldH1	aldehyde dehydrogenase	344.792	382.617	54.4044	37.8249	1.1097	winter
45	HQ_RS00835	fba2	2-amino-3,7-dideoxy-D-threo-hept-6-ulosonate synthase	349.875	388.21	149.08	38.3343	1.10957	winter	winter
2464	HQ_RS02885	sirR1	SirR/DtxR family transcription regulator SirR	360.558	325.111	146.529	35.4474	1.10903	summer
1725	HQ_RS01420	-	4-phosphopantoate--beta-alanine ligase	413.867	373.209	165.061	40.6586	1.10894	summer	summer
1226	HQ_RS06510	-	probable FMN-binding protein	507.419	457.577	20.8148	49.8418	1.10893	summer	summer
2488	HQ_RS11435	atpD	A-type ATP synthase subunit D	560.422	621.292	1913.91	60.8704	1.10862	winter	winter
184	HQ_RS01200	-	uncharacterized protein	426.311	384.56	203.535	41.7513	1.10857	summer	summer
2359	HQ_RS08735	-	uncharacterized protein	439.588	396.552	167.202	43.0366	1.10853	summer	summer
1543	HQ_RS01920	-	UspA domain protein	433.056	390.702	366.906	42.3542	1.10841	summer	summer
8	HQ_RS00590	pepF	oligoendopeptidase PepF	454.74	410.266	87.5014	44.474	1.1084	summer	summer
1248	HQ_RS10470	ths1	thermosome subunit 1	574.127	636.282	1280.26	62.1548	1.10826	winter	winter
105	HQ_RS12025	-	peptidase M24 family protein (homolog to Xaa-Pro dipeptidase)	432.557	390.331	237.84	42.2256	1.10818	summer	summer
1184	HQ_RS10665	-	glyoxalase domain protein	372.93	336.561	85.6294	36.3687	1.10806	summer
1641	HQ_RS09600	prmC	protein N5-glutamine methyltransferase	320.419	355.026	65.3375	34.6069	1.10801	winter
1581	HQ_RS07420	-	ABC-type transport system permease protein (probable substrate sugar)	237.891	263.582	56.8502	25.6907	1.10799	winter
2476	HQ_RS09370	rpl29	50S ribosomal protein L29	877.844	792.359	502.975	85.4848	1.10789	summer	summer
880	HQ_RS01355	phzF	PhzF family protein	410.08	370.183	99.3443	39.8967	1.10778	summer	summer
1915	HQ_RS13400	ureF	urease accessory protein UreF	402.008	445.325	187.495	43.3174	1.10775	winter	winter
1368	HQ_RS04255	cbiG1	cobalt-precorrin-5A hydrolase	406.532	450.332	170.322	43.7998	1.10774	winter	winter
1693	HQ_RS00010	sec11	signal peptidase I	540.257	487.785	175.932	52.4713	1.10757	summer	summer
1992	HQ_RS10580	-	arNOG05179 family protein (DUF87-related AAA-type ATPase)	400.367	361.539	180.988	38.8274	1.10739	summer	summer
262	HQ_RS04735	-	uncharacterized protein	297.54	268.711	78.9112	28.8293	1.10729	summer
1639	HQ_RS03200	-	uncharacterized protein	461.521	510.983	388.845	49.4625	1.10717	winter	winter
927	HQ_RS09605	metE2	5-methyltetrahydropteroyltriglutamate--homocysteine S-methyltransferase (methionine synthase II)	409.531	453.406	395.21	43.8757	1.10714	winter	winter
1456	HQ_RS07490	-	uncharacterized protein	476.82	430.759	429.968	46.0608	1.10693	summer	summer
2593	HQ_RS13620	-	GNAT family acetyltransferase	470.115	424.773	154.554	45.3418	1.10674	summer	summer
795	HQ_RS02830	-	uncharacterized protein	514.589	465.169	349.109	49.4197	1.10624	summer	summer
1232	HQ_RS05495	-	uncharacterized protein	211.07	233.456	13.4955	22.386	1.10606	winter
752	HQ_RS08280	guaD2	probable nucleoside deaminase (cytosine/guanine deaminase)	332.446	300.59	121.835	31.8565	1.10598	summer
1165	HQ_RS08200	-	YfiH family protein	395.859	437.788	105.408	41.9288	1.10592	winter	winter
195	HQ_RS08300	-	ribonuclease H domain protein	408.221	369.133	88.3839	39.088	1.10589	summer	summer
1273	HQ_RS07535	dppDF4	ABC-type transport system ATP-binding protein (probable substrate dipeptide/oligopeptide)	300.576	332.356	403.669	31.7806	1.10573	winter
1676	HQ_RS06445	cadA	P-type transport ATPase (probable substrate zinc/cadmium)	380.307	343.967	55.8118	36.3392	1.10565	summer
1911	HQ_RS06375	metE1	5-methyltetrahydropteroyltriglutamate--homocysteine S-methyltransferase (methionine synthase II)	343.867	380.161	68.7817	36.2941	1.10555	winter
1418	HQ_RS08050	-	DNA N-glycosylase	319.791	353.451	57.3502	33.66	1.10526	winter
1700	HQ_RS03495	mrpB2	Mrp-type sodium/proton antiporter system subunit B2	448.052	405.461	73.553	42.5912	1.10504	summer	summer
2184	HQ_RS12345	mgtE2	MgtE family transport protein (probable substrate magnesium)	299.868	331.356	44.2646	31.4879	1.10501	winter
493	HQ_RS06140	-	homolog to antitoxin VapB	350.733	317.41	123.123	33.3234	1.10499	summer
2336	HQ_RS04200	-	probable oxidoreductase (short-chain dehydrogenase family)	373.362	337.903	83.1823	35.4593	1.10494	summer
1172	HQ_RS02035	pgk	phosphoglycerate kinase	510.602	462.231	324.947	48.3707	1.10465	summer	summer
98	HQ_RS03885	-	uncharacterized protein	455.921	412.774	65.7064	43.1471	1.10453	summer	summer
673	HQ_RS02160	-	ABC-type transport system ATP-binding protein (probable substrate sulfate/thiosulfate/molybdate)	373.939	412.934	71.5933	38.9941	1.10428	winter	winter
210	HQ_RS11875	-	flavin-dependent pyridine nucleotide oxidoreductase	428.74	473.246	367.464	44.5062	1.10381	winter	winter
2534	HQ_RS10050	-	uracil-DNA glycosylase superfamily protein	426.343	470.395	139.081	44.0516	1.10332	winter	winter
468	HQ_RS03850	moxR1	AAA-type ATPase (MoxR subfamily)	379.86	419.089	74.9998	39.229	1.10327	winter	winter
2246	HQ_RS03895	cre1	creatininase	334.073	368.572	47.3598	34.4985	1.10327	winter
2183	HQ_RS11685	-	uncharacterized protein	89.3873	98.6133	11.8248	9.22598	1.10321	winter
1093	HQ_RS13510	hit2	histidine triad family protein (homolog to bis(5'-nucleosyl)-tetraphosphatase)	421.806	382.425	141.632	39.3808	1.10298	summer	summer
64	HQ_RS06075	-	uncharacterized protein	266.639	241.759	2.295	24.8801	1.10291	summer
519	HQ_RS14190			238.547	216.302	50.3821	22.2456	1.10285	summer
1065	HQ_RS00150			423.742	384.229	162.561	39.5129	1.10284	summer	summer
926	HQ_RS03870	-	uncharacterized protein	366.902	404.597	65.6964	37.6954	1.10274	winter
900	HQ_RS02390	purT	phosphoribosylglycinamide formyltransferase 2	359.473	396.327	318.73	36.854	1.10252	winter
963	HQ_RS02520	aglD	glycosyltransferase AglD	362.101	399.185	81.1296	37.084	1.10241	winter
59	HQ_RS02955	-	uncharacterized protein	382.925	422.139	173.085	39.2145	1.10241	winter	winter
846	HQ_RS02185	menA2	prenyltransferase (homolog to 1,4-dihydroxy-2-naphthoate octaprenyltransferase)	382.593	421.702	79.2261	39.1085	1.10222	winter	winter
407	HQ_RS09345	rps4e	30S ribosomal protein S4e	537.486	592.366	426.755	54.8801	1.10211	winter	winter
650	HQ_RS02555	-	DUF304 domain protein	361.318	398.205	100.687	36.8876	1.10209	winter
2495	HQ_RS08040	-	UPF0058 family protein	579.039	638.097	6483.92	59.0578	1.10199	winter	winter
1516	HQ_RS11285	-	metallophosphoesterase domain protein	497.175	451.171	82.6508	46.0038	1.10197	summer	summer
2229	HQ_RS06120	dctQ	TRAP-type transport system small permease protein	73.5127	66.7134	106.573	6.79935	1.10192	summer
1534	HQ_RS02360	-	uncharacterized protein	483.339	438.648	445.338	44.6903	1.10188	summer	summer
240	HQ_RS11460	atpE	A-type ATP synthase subunit E	517.955	470.133	1702	47.8214	1.10172	summer	summer
914	HQ_RS09775	-	uncharacterized protein	331.38	365.083	157.374	33.7023	1.1017	winter
162	HQ_RS09155	-	uncharacterized protein	457.74	415.491	254.831	42.2486	1.10168	summer	summer
886	HQ_RS00105	blh	beta-carotene 15,15'-dioxygenase Blh	389.649	429.194	150.436	39.5447	1.10149	winter	winter
2573	HQ_RS13590	bioN	ABC-type transport system permease protein (probable substrate biotin)	321.327	353.868	75.905	32.5413	1.10127	winter
178	HQ_RS02210	potA1	ABC-type transport system ATP-binding protein (probable substrate spermidine/putrescine)	514.144	466.875	260.442	47.2694	1.10125	summer	summer
1286	HQ_RS00770	nosY3	ABC-type transport system permease protein (probable substrate copper)	333.989	367.722	170.261	33.7322	1.101	winter
1449	HQ_RS04260	cbiF	cobalt-precorrin-4 C11-methyltransferase	405.711	446.674	203.436	40.9635	1.10097	winter	winter
2086	HQ_RS10680			423.361	384.562	57.8635	38.7996	1.10089	summer	summer
256	HQ_RS03840	-	uncharacterized protein	349.596	384.758	157.621	35.1623	1.10058	winter
1714	HQ_RS06570			323.883	294.286	31.6721	29.5964	1.10057	summer
1788	HQ_RS13435	arsC2	arsenate reductase (glutaredoxin)	220.337	242.49	17.5437	22.1528	1.10054	winter
161	HQ_RS09735	serA3	probable D-2-hydroxyacid dehydrogenase	394.154	433.729	278.149	39.5757	1.10041	winter	winter
1014	HQ_RS07240	gnaD	D-gluconate dehydratase	375.478	341.475	248.142	34.0031	1.09958	summer
1806	HQ_RS08415	ndh2	probable NADH dehydrogenase	447.487	492.032	880.21	44.5451	1.09955	winter	winter
848	HQ_RS10020	livH4	ABC-type transport system permease protein (probable substrate branched-chain amino acids)	466.583	513.004	140.667	46.4212	1.09949	winter	winter
960	HQ_RS08220	-	UPF0342 family protein	340.312	374.158	65.6613	33.8462	1.09946	winter
1422	HQ_RS08255	-	uncharacterized protein	459.472	417.917	54.7744	41.5553	1.09943	summer	summer
1800	HQ_RS10950	trkA7	TrkA domain protein	416.874	379.219	92.2731	37.6552	1.0993	summer
965	HQ_RS06950	pgsA3	CDP-alcohol 1-archaetidyltransferase	365.699	332.683	149.606	33.0162	1.09924	summer
2219	HQ_RS04280	cbiN	ABC-type transport system protein CbiN (probable substrate cobalt)	358.382	393.927	85.9294	35.5448	1.09918	winter
1487	HQ_RS00965	-	probable oxidoreductase (aldo-keto reductase family protein)	428.695	390.065	138.338	38.6305	1.09904	summer	summer
100	HQ_RS09820	-	uncharacterized protein	426.299	468.475	9.32477	42.176	1.09894	winter	winter
1783	HQ_RS02355	-	NUDIX family hydrolase	397.491	436.792	105.843	39.3007	1.09887	winter	winter
1721	HQ_RS11535	-	uncharacterized protein	411.979	452.677	205.597	40.6974	1.09878	winter	winter
1351	HQ_RS08795	-	UspA domain protein	446.821	406.676	190.917	40.145	1.09872	summer	summer
1147	HQ_RS02780	-	uncharacterized protein	414.212	455.033	66.1031	40.8215	1.09855	winter	winter
2397	HQ_RS11780	livG6	ABC-type transport system ATP-binding protein (probable substrate branched-chain amino acids)	560.101	509.928	226.163	50.1728	1.09839	summer	summer
1813	HQ_RS13325	urtC	ABC-type transport system permease protein (probable substrate urea/short-chain amides)	372.98	409.662	35.7422	36.6814	1.09835	winter
2135	HQ_RS02385	-	uncharacterized protein	387.675	425.475	85.137	37.7998	1.0975	winter
2041	HQ_RS05185	-	probable S-adenosylmethionine-dependent methyltransferase	320.407	291.953	61.759	28.4531	1.09746	summer
1569	HQ_RS07965	-	YyaL family protein	359.872	394.943	158.035	35.0717	1.09746	winter
1627	HQ_RS00765	nosY2	ABC-type transport system permease protein (probable substrate copper)	389.471	427.331	1004.03	37.8597	1.09721	winter
622	HQ_RS07565	-	uncharacterized protein	412.666	376.137	275.95	36.5289	1.09712	summer
542	HQ_RS06885			395.072	360.131	15.3841	34.9405	1.09702	summer
276	HQ_RS01010	-	uncharacterized protein	358.993	327.29	35.2519	31.7023	1.09686	summer
488	HQ_RS00640	-	flavin-dependent pyridine nucleotide oxidoreductase (homolog to coenzyme A disulfide reductase)	392.601	357.966	150.614	34.6344	1.09675	summer
538	HQ_RS10690	sppA3	signal peptide peptidase SppA	345.04	314.644	41.606	30.3956	1.0966	summer
634	HQ_RS03800	-	ArsR family transcription regulator	397.929	362.957	134.435	34.9723	1.09635	summer
1445	HQ_RS08110	-	UPF0342 family protein	452.361	412.606	511.251	39.7549	1.09635	summer	summer
2459	HQ_RS06610	-	uncharacterized protein	297.954	271.793	94.9541	26.1612	1.09625	summer
2517	HQ_RS12115	-	uncharacterized protein	442.169	403.354	366.326	38.815	1.09623	summer	summer
69	HQ_RS02890	thrC2	threonine synthase	326.164	297.545	240.942	28.6188	1.09618	summer
365	HQ_RS06840	-	homolog to sodium/calcium antiporter	409.895	373.93	73.3102	35.9655	1.09618	summer
769	HQ_RS04235	-	uncharacterized protein	429.414	391.755	133.376	37.6589	1.09613	summer
928	HQ_RS11025	mutL2	DNA mismatch repair protein MutL	385.71	422.77	70.8514	37.0606	1.09608	winter
1987	HQ_RS04230	-	uncharacterized protein	483.498	441.115	257.993	42.3825	1.09608	summer	summer
951	HQ_RS14775			545.139	497.421	62.1747	47.7183	1.09593	summer	summer
884	HQ_RS07510	bolA	BolA family protein	414.893	454.678	160.217	39.7855	1.09589	winter	winter
2015	HQ_RS03480	mrpF	Mrp-type sodium/proton antiporter system subunit F	427.091	468.023	130.47	40.9325	1.09584	winter	winter
1209	HQ_RS07635	-	HD family hydrolase	480.91	438.859	116.604	42.0509	1.09582	summer	summer
643	HQ_RS13420	-	TrkA-N domain protein	298.772	327.383	29.7667	28.6106	1.09576	winter
423	HQ_RS04100	-	DUF814 domain protein	357.419	391.613	131.358	34.194	1.09567	winter
1291	HQ_RS02860			376.568	343.723	19.7355	32.8455	1.09556	summer
639	HQ_RS07890	sfuA	ABC-type transport system periplasmic substrate-binding protein (probable substrate iron)	375.979	343.209	4172.81	32.7705	1.09548	summer
1338	HQ_RS05480	-	uncharacterized protein	319.988	350.524	97.1269	30.5362	1.09543	winter
2492	HQ_RS01190	tfbA2	transcription initiation factor TFB	538.167	589.497	1988.43	51.3293	1.09538	winter	winter
1601	HQ_RS07040	-	SCO1/SenC/PrrC family protein	399.35	364.623	229.388	34.7264	1.09524	summer
2518	HQ_RS02915	-	arNOG05395 family transcription regulator	360.407	329.105	107.839	31.3012	1.09511	summer
1042	HQ_RS02440	gptA1	probable phosphoribosyltransferase	371.834	339.554	131.245	32.2803	1.09507	summer
1852	HQ_RS04370	-	homolog to GTP-binding protein HflX	460.422	420.473	105.602	39.9484	1.09501	summer	summer
545	HQ_RS04270	cbiT	cobalt-precorrin-6B C15-methyltransferase (decarboxylating)	397.434	435.16	98.1786	37.7261	1.09492	winter
177	HQ_RS07730	-	major facilitator superfamily transport protein	450.346	411.347	105.121	38.9983	1.09481	summer	summer
1375	HQ_RS02615	dapB	4-hydroxy-tetrahydrodipicolinate reductase	391.084	357.218	131.049	33.8663	1.09481	summer
2481	HQ_RS00005	orc1	Orc1-type DNA replication protein	565.159	618.696	462.751	53.5372	1.09473	winter	winter
814	HQ_RS11910	-	SSSF family transport protein	409.696	448.496	139.16	38.7999	1.0947	winter	winter
2482	HQ_RS11365	-	DUF457 family protein	571.147	521.793	92.1065	49.3535	1.09458	summer	summer
1642	HQ_RS04285	cbiQ1	ABC-type transport system permease protein (probable substrate cobalt)	428.299	391.311	62.2443	36.9886	1.09452	summer
370	HQ_RS13465	-	Lrp/AsnC family transcription regulator	541.247	494.556	605.95	46.6913	1.09441	summer	summer
1710	HQ_RS05095	-	ABC-type transport system permease protein (probable substrate sugar)	129.881	142.121	7.70189	12.2398	1.09424	winter
2298	HQ_RS11360			514.42	470.177	17.2129	44.2434	1.0941	summer	summer
1651	HQ_RS05270			352.245	385.383	47.3307	33.138	1.09408	winter
166	HQ_RS09680	rpl21e	50S ribosomal protein L21e	429.304	469.661	1438.4	40.357	1.09401	winter	winter
996	HQ_RS09815	-	peptidase M42 family protein	384.517	420.594	118.856	36.0775	1.09383	winter
2073	HQ_RS02105	cobS	adenosylcobinamide-GDP ribazoletransferase	334.589	365.966	60.6655	31.3765	1.09378	winter
1448	HQ_RS02855	gth3	probable glycosyltransferase, type 1	336.746	368.277	65.9251	31.5315	1.09364	winter
2077	HQ_RS10785	-	uncharacterized protein	436.942	399.564	335.813	37.3783	1.09355	summer
702	HQ_RS13280	-	HTH domain protein	293.587	268.521	6.4419	25.0653	1.09335	summer
1913	HQ_RS01345	-	PAC2 family protein	417.903	382.282	436.781	35.6209	1.09318	summer
1515	HQ_RS07140	-	NUDIX family hydrolase	450.634	412.228	270.045	38.4059	1.09317	summer	summer
2327	HQ_RS09185	mch	probable methenyltetrahydrofolate cyclohydrolase	376.976	412.073	123.831	35.0968	1.0931	winter
460	HQ_RS01930	amzA	archaemetzincin	494.887	452.848	623.808	42.0389	1.09283	summer	summer
575	HQ_RS00230	serA1	phosphoglycerate dehydrogenase	351.05	383.624	512.699	32.574	1.09279	winter
1237	HQ_RS02675	-	FAD-dependent oxidoreductase (homolog to geranylgeranyl reductase)	418.504	457.151	422.684	38.6469	1.09235	winter	winter
50	HQ_RS00550	thiL	thiamine-monophosphate kinase	367.104	400.932	197.135	33.8275	1.09215	winter
943	HQ_RS08715	ptsH	phosphocarrier protein HPr	332.736	363.374	460.69	30.6379	1.09208	winter
1790	HQ_RS14695			310.179	338.724	13.9994	28.5451	1.09203	winter
772	HQ_RS10150	graD3	sugar nucleotidyltransferase	385.234	420.657	110.075	35.4233	1.09195	winter
2535	HQ_RS14165			369.708	338.585	57.5043	31.1236	1.09192	summer
1668	HQ_RS00335	entB1	isochorismatase family protein	408.278	445.794	86.3403	37.5163	1.09189	winter
112	HQ_RS06485	-	uncharacterized protein	517.474	473.933	430.446	43.5406	1.09187	summer	summer
2136	HQ_RS03120	-	glyoxalase domain protein	446.788	487.803	347.76	41.0151	1.0918	winter	winter
450	HQ_RS10930	-	UPF0293 family protein	391.608	358.701	235.935	32.9068	1.09174	summer
1358	HQ_RS04560			300.684	275.431	69.7879	25.2527	1.09168	summer
410	HQ_RS04375	degP	probable periplasmic serine protease	363.066	396.323	58.1403	33.2571	1.0916	winter
794	HQ_RS13735			445.744	408.384	71.1894	37.3602	1.09148	summer
1128	HQ_RS03715	hpcE2	fumarylacetoacetase family protein	463.457	424.616	134.901	38.8414	1.09147	summer	summer
1518	HQ_RS02995	-	phospholipase D domain protein	368.96	402.675	35.2668	33.7151	1.09138	winter
2218	HQ_RS13610	alaS2	alanine--tRNA ligase	436.927	476.752	270.374	39.8253	1.09115	winter	winter
1497	HQ_RS12915	-	uncharacterized protein	20.9759	22.8876	258.793	1.91167	1.09114	winter
2498	HQ_RS09220	livF3	ABC-type transport system ATP-binding protein (probable substrate branched-chain amino acids)	551.725	505.655	205.863	46.0695	1.09111	summer	summer
1267	HQ_RS01350	-	uncharacterized protein	411.671	377.347	135.369	34.3238	1.09096	summer
145	HQ_RS09175	-	UspA domain protein	356.618	389.051	581.282	32.4331	1.09095	winter
1905	HQ_RS04685	-	uncharacterized protein	512.598	469.898	137.45	42.6998	1.09087	summer	summer
2606	HQ_RS11315	hmgA	hydroxymethylglutaryl-CoA reductase (NADPH)	336.334	366.848	159.838	30.514	1.09073	winter
627	HQ_RS10790	-	uncharacterized protein	381.888	416.526	163.046	34.6379	1.0907	winter
1119	HQ_RS00460	bat	sensor/bat box HTH-10 family transcription regulator Bat (homolog to bacterioopsin activator)	437.699	477.396	367.041	39.6975	1.0907	winter	winter
1630	HQ_RS01220	nfi	endonuclease V	447.672	410.45	138.296	37.2216	1.09068	summer
1006	HQ_RS08045	-	UPF0212 family protein	379.945	414.352	256.192	34.4078	1.09056	winter
684	HQ_RS03225	tfbA3	transcription initiation factor TFB	472.628	515.419	526.49	42.7917	1.09054	winter	winter
1450	HQ_RS02470	dppC2	ABC-type transport system permease protein (probable substrate dipeptide/oligopeptide)	349.708	381.347	122.761	31.6392	1.09047	winter
1312	HQ_RS06715	-	ABC-type transport system permease protein (probable substrate cobalt/nickel/biotin)	245.919	268.156	101.408	22.2371	1.09042	winter
1120	HQ_RS04265	cbiL	cobalt-factor-II C20-methyltransferase	365.198	398.213	129.062	33.015	1.0904	winter
355	HQ_RS06705	-	ABC-type transport system permease protein (probable substrate cobalt/nickel/biotin)	228.686	209.735	33.9828	18.9503	1.09035	summer
2114	HQ_RS04340	-	MoaD family protein	410.653	447.599	413.219	36.946	1.08997	winter
681	HQ_RS14505			151.183	164.776	419.7	13.5931	1.08991	winter
83	HQ_RS01160	-	uncharacterized protein	407.53	373.929	215.609	33.6008	1.08986	summer
959	HQ_RS11325	nadB	L-aspartate oxidase	315.991	344.364	27.6927	28.3732	1.08979	winter
1694	HQ_RS00340	pyrC1	dihydroorotase	411.837	448.807	75.7462	36.9702	1.08977	winter
1261	HQ_RS00475	-	uncharacterized protein	441.522	405.178	45.3537	36.3443	1.0897	summer
74	HQ_RS08775	hisD	histidinol dehydrogenase	309.122	336.819	168.627	27.6978	1.0896	winter
1670	HQ_RS08185			396.095	431.487	56.9619	35.3923	1.08935	winter
632	HQ_RS08430	gyrA	DNA gyrase subunit A	441.145	480.542	201.403	39.3973	1.08931	winter	winter
776	HQ_RS07630	mscS1	mechanosensitive channel protein MscS	396.274	431.625	184.341	35.3507	1.08921	winter
383	HQ_RS03235	btuC	ABC-type transport system permease protein (probable substrate cobalamin)	344.184	374.887	36.5189	30.7026	1.0892	winter
1582	HQ_RS10405	ansA	asparaginase family protein	289.284	315.086	59.8218	25.8025	1.08919	winter
225	HQ_RS11330	nadC	nicotinate-nucleotide pyrophosphorylase (carboxylating)	355.231	386.899	33.8095	31.6682	1.08915	winter
1060	HQ_RS10260			398.27	365.695	14.0349	32.5748	1.08908	summer
1324	HQ_RS11465	atpK	A-type ATP synthase subunit K	443.253	482.515	2558.48	39.2611	1.08857	winter	winter
1079	HQ_RS09290	secY	protein translocase subunit SecY	429.016	466.964	187.575	37.9472	1.08845	winter
698	HQ_RS01110	-	uncharacterized protein	612.662	562.878	1587.74	49.7834	1.08844	summer	summer
420	HQ_RS06960	rps1e	30S ribosomal protein S1e	488.422	531.566	343.52	43.1442	1.08833	winter	winter
1409	HQ_RS09535	-	DUF2150 family protein	530.23	487.305	597.963	42.925	1.08809	summer	summer
2351	HQ_RS09130	sppA2	signal peptide peptidase SppA	391.499	425.981	188.599	34.482	1.08808	winter
2288	HQ_RS07840	-	IS1341-type transposase	223.086	242.724	127.082	19.6378	1.08803	winter
2519	HQ_RS01005	-	type II/IV secretion system ATPase protein	350.486	322.136	15.1884	28.3496	1.08801	summer
1715	HQ_RS04570	-	uncharacterized protein	263.944	242.605	362.425	21.3394	1.08796	summer
1611	HQ_RS12295	tfbA7	transcription initiation factor TFB	405.923	441.587	3706.81	35.6647	1.08786	winter
2333	HQ_RS03365	-	DUF357 family protein	379.888	349.228	144.753	30.6599	1.08779	summer
1888	HQ_RS04925	-	UspA domain protein	355.949	387.154	172.989	31.205	1.08767	winter
515	HQ_RS05885	-	receiver/sensor box histidine kinase	316.389	290.99	20.0352	25.3992	1.08729	summer
2261	HQ_RS10475	-	DICT domain protein	361.768	332.789	62.1027	28.9797	1.08708	summer
984	HQ_RS08480	psmB	proteasome beta subunit	464.579	505.005	1054.48	40.4259	1.08702	winter	winter
1340	HQ_RS00955	gtl5	probable glycosyltransferase, type 2	412.668	448.538	103.166	35.8702	1.08692	winter
2092	HQ_RS13415	cat4	transport protein (probable substrate cationic amino acids)	304.212	330.597	63.0912	26.3846	1.08673	winter
664	HQ_RS09420	-	uncharacterized protein	470.544	432.994	227.492	37.5495	1.08672	summer
1590	HQ_RS04385	-	IS1341-type transposase	278.924	303.011	307.422	24.0869	1.08636	winter
2242	HQ_RS12260	-	uncharacterized protein	445.587	410.216	182.109	35.3713	1.08623	summer
557	HQ_RS05305	amyA1	glycoside hydrolase family protein	432.31	398.011	51.8671	34.2994	1.08618	summer
1356	HQ_RS12460	-	PHP domain protein	399.07	367.417	148.588	31.6527	1.08615	summer
23	HQ_RS03905	dmg2	folate-binding FAD-dependent oxidoreductase (homolog to dimethylglycine oxidase)	382.161	415.003	99.3231	32.8424	1.08594	winter
78	HQ_RS04865	mobA1	molybdenum cofactor nucleotidyltransferase domain protein	381.871	414.541	13.7695	32.6701	1.08555	winter
92	HQ_RS03625	polB1	DNA-directed DNA polymerase B (intein-containing)	489.348	450.787	215.73	38.5612	1.08554	summer	summer
2284	HQ_RS09095	gpmI	phosphoglycerate mutase, 2,3-biphosphateglycerate-independent type	429.403	395.568	143.919	33.8345	1.08553	summer
1285	HQ_RS08135	phoU2	transcription regulator (homolog to phosphate uptake regulator)	411.479	379.217	126.703	32.2625	1.08508	summer
1730	HQ_RS04970	-	uncharacterized protein	379.753	350.094	44.5231	29.6584	1.08472	summer
247	HQ_RS12045	aroC	chorismate synthase	423.06	458.892	393.349	35.8316	1.0847	winter
2118	HQ_RS09125	-	uncharacterized protein	367.256	398.352	286.899	31.0963	1.08467	winter
1538	HQ_RS09460	dhs	deoxyhypusine synthase	377.185	347.856	121.569	29.3292	1.08431	summer
2329	HQ_RS11205	-	uncharacterized protein	400.742	369.589	171.971	31.1534	1.08429	summer
1438	HQ_RS08840	ctaA	heme A synthase	371.422	402.702	358.505	31.2801	1.08422	winter
1557	HQ_RS03115	artA	archaeosortase A	399.464	433.016	173.456	33.5512	1.08399	winter
892	HQ_RS10060	-	uncharacterized protein	287.424	311.536	63.0087	24.1124	1.08389	winter
712	HQ_RS06990			382.274	352.691	19.8592	29.5839	1.08388	summer
666	HQ_RS13785	yrdC	threonylcarbamoyl-AMP synthase YrdC	477.223	440.387	255.63	36.8369	1.08365	summer
1982	HQ_RS11275	hit1	histidine triad family protein (homolog to bis(5'-nucleosyl)-tetraphosphatase)	422.682	390.067	143.833	32.6148	1.08361	summer
2466	HQ_RS06855	-	uncharacterized protein	338.87	367.174	356.798	28.3033	1.08352	winter
2239	HQ_RS01450	pth	peptidyl-tRNA hydrolase	432.633	399.293	500.006	33.3397	1.0835	summer
1037	HQ_RS00090	bop2	bacteriorhodopsin II	569.927	526.018	342.954	43.9089	1.08347	summer	summer
52	HQ_RS13725	nosF1	ABC-type transport system ATP-binding protein (probable substrate copper)	424.301	459.718	275.456	35.4172	1.08347	winter
1180	HQ_RS13525	-	uncharacterized protein	330.65	358.246	45.829	27.5959	1.08346	winter
2309	HQ_RS09805	msrB2	peptide methionine sulfoxide reductase MsrB (R-form specific)	588.86	543.538	237.86	45.322	1.08338	summer	summer
1971	HQ_RS13605	-	alpha/beta hydrolase fold protein	350.642	379.82	61.0957	29.1774	1.08321	winter
1674	HQ_RS05390	guaD1	probable nucleoside deaminase (cytosine/guanine deaminase)	346.248	319.691	49.7855	26.5576	1.08307	summer
1152	HQ_RS06230			244.905	265.245	15.0326	20.3403	1.08305	winter
2561	HQ_RS06905	-	RIO-type protein kinase domain protein	375.412	346.671	86.8533	28.7411	1.08291	summer
1680	HQ_RS11105	fer1	DnaJ N-terminal domain / ferredoxin fusion protein	423.993	391.56	178.186	32.4326	1.08283	summer
858	HQ_RS13350	nikM	ABC-type transport system permease protein (probable substrate nickel)	400.904	370.244	30.1568	30.6593	1.08281	summer
1321	HQ_RS10360	-	uncharacterized protein	379.548	350.562	164.389	28.9853	1.08268	summer
1425	HQ_RS07950	cysK	cysteine synthase	386.265	356.767	115.296	29.4983	1.08268	summer
1573	HQ_RS03005	-	ABC-type transport system periplasmic substrate-binding protein (probable substrate iron/cobalamin)	355.885	328.713	105.556	27.1725	1.08266	summer
2228	HQ_RS12305	tbpB	TATA-binding transcription initiation factor	547.244	505.484	383.545	41.7601	1.08261	summer	summer
146	HQ_RS06815	-	uncharacterized protein	359.671	389.356	126.677	29.6852	1.08253	winter
820	HQ_RS01225	-	probable oxidoreductase (short-chain dehydrogenase family)	358.882	388.491	157.3	29.6096	1.08251	winter
908	HQ_RS02895	-	amine oxidase family protein	342.151	316.121	62.9254	26.0296	1.08234	summer
700	HQ_RS02155	rio2	RIO-type serine/threonine protein kinase Rio2	456.706	422.051	185.224	34.6551	1.08211	summer
1925	HQ_RS03335	nuoM	NADH dehydrogenase-like complex subunit M	434.957	402.049	180.105	32.9074	1.08185	summer
2078	HQ_RS08950	cdc48c	AAA-type ATPase (CDC48 subfamily)	337.068	364.629	103.104	27.561	1.08177	winter
1578	HQ_RS02015	rpl16	50S ribosomal protein L16	400.306	432.988	494.838	32.6815	1.08164	winter
1401	HQ_RS09810	rpl11	50S ribosomal protein L11	430.635	465.759	1950.2	35.1239	1.08156	winter
387	HQ_RS08490	-	UPF0212 family protein	362.129	391.648	302.856	29.5187	1.08151	winter
315	HQ_RS02180	ubaA	SAMP-activating enzyme E1	415.262	448.912	109.923	33.65	1.08103	winter
206	HQ_RS11200	-	cupin 2 barrel domain protein	434.392	401.921	387.411	32.4704	1.08079	summer
127	HQ_RS10285	dpd	putative dihydropyrimidine dehydrogenase	310.903	336.009	44.0671	25.1056	1.08075	winter
121	HQ_RS12470	hemB	porphobilinogen synthase	387.13	358.212	111.891	28.9181	1.08073	summer
334	HQ_RS08740	tif2Bd	translation initiation factor aIF-2B delta subunit	407.43	440.302	278.78	32.872	1.08068	winter
2321	HQ_RS11440	atpB	A-type ATP synthase subunit B	548.763	593.017	485.61	44.2542	1.08064	winter	winter
1344	HQ_RS00485	-	uncharacterized protein	323.987	350.111	135.683	26.1246	1.08063	winter
649	HQ_RS11335	pyrF	orotidine-5'-phosphate decarboxylase	433.364	401.084	43.5708	32.28	1.08048	summer
202	HQ_RS08070	-	DHH/RecJ family phosphoesterase	398.737	369.064	272.894	29.6724	1.0804	summer
351	HQ_RS06425	-	ABC-type transport system permease protein	310.887	287.765	13.9493	23.1218	1.08035	summer
91	HQ_RS05325	-	DUF1611 family protein	372.688	345.031	60.0829	27.6567	1.08016	summer
1548	HQ_RS09530	tatD	TatD-related deoxyribonuclease	351.516	379.689	50.4665	28.1722	1.08014	winter
934	HQ_RS03375	-	uncharacterized protein	415.596	384.774	43.4583	30.8217	1.0801	summer
856	HQ_RS10390	cbiH2	cobalt-factor-III C17-methyltransferase	413.56	446.656	167.396	33.0959	1.08003	winter
2129	HQ_RS09685	-	uncharacterized protein	310.743	335.598	743.014	24.8557	1.07999	winter
836	HQ_RS03035	-	uncharacterized protein	390.473	421.634	51.2914	31.1612	1.0798	winter
790	HQ_RS04240	-	CBS domain protein	443.877	411.082	230.296	32.7941	1.07978	summer
2614	HQ_RS05040	-	probable oxidoreductase (homolog to saccharopine dehydrogenase)	357.035	330.657	28.0166	26.3782	1.07978	summer
502	HQ_RS10280	cofD	2-phospho-L-lactate transferase	385.348	415.978	184.857	30.6297	1.07949	winter
209	HQ_RS01980	hisH	imidazoleglycerol-phosphate synthase subunit HisH	351.179	379.07	202.963	27.8908	1.07942	winter
364	HQ_RS13505	prsA	ribose-phosphate pyrophosphokinase	393.682	364.738	154.108	28.9434	1.07935	summer
1315	HQ_RS09595			356.749	330.601	95.5801	26.148	1.07909	summer
949	HQ_RS10375	-	DUF3209 family protein	504.354	467.426	219.006	36.9279	1.079	summer
1887	HQ_RS03240	btuF	ABC-type transport system periplasmic substrate-binding protein (probable substrate cobalamin)	420.794	389.993	460.995	30.8008	1.07898	summer
2046	HQ_RS07005	adh1	oxidoreductase (homolog to zinc-containing alcohol dehydrogenase)	352.929	380.784	287.82	27.8552	1.07893	winter
290	HQ_RS02870	gldA	glycerol-1-phosphate dehydrogenase (NAD(P))	427.497	396.328	60.5212	31.1689	1.07864	summer
1463	HQ_RS05190	-	radical SAM domain protein	384.846	356.828	56.5883	28.0177	1.07852	summer
1402	HQ_RS03000	-	HEAT-PBS family protein	385.772	416.031	267.006	30.2594	1.07844	winter
1241	HQ_RS00095			469.726	506.554	4.4312	36.8273	1.0784	winter
1942	HQ_RS04985	-	ABC-type transport system ATP-binding/permease protein	451.329	486.669	29.5377	35.3394	1.0783	winter
935	HQ_RS09200	dnaJ3	DnaJ N-terminal domain protein	398.914	430.087	82.3831	31.1734	1.07815	winter
224	HQ_RS10540	-	IS1341-type transposase	357.929	332.02	266.086	25.9087	1.07803	summer
690	HQ_RS03195	-	GNAT family acetyltransferase	377.644	407.106	282.049	29.4618	1.07801	winter
136	HQ_RS13535	-	histidine phosphatase family protein	383.071	412.822	13.0002	29.7514	1.07767	winter
2441	HQ_RS05485			304.411	328.053	110.943	23.6422	1.07767	winter
1947	HQ_RS03345	-	DHH/RecJ family phosphoesterase	345.817	372.641	521.834	26.8243	1.07757	winter
2195	HQ_RS12310	-	uncharacterized protein	508.466	471.911	596.327	36.5548	1.07746	summer
1811	HQ_RS00940	hsp20D	Hsp20-type molecular chaperone	510.061	473.407	287.304	36.6543	1.07743	summer
1249	HQ_RS00050	-	uncharacterized protein	505.425	469.133	220.459	36.2922	1.07736	summer
2089	HQ_RS00990	-	uncharacterized protein	385.914	358.238	32.8346	27.6754	1.07725	summer
1326	HQ_RS09245	-	uncharacterized protein	348.473	375.385	90.2487	26.9114	1.07723	winter
1477	HQ_RS13490			486.862	451.966	499.818	34.8953	1.07721	summer
1343	HQ_RS01505	-	uncharacterized protein	425.349	394.912	464.23	30.4371	1.07707	summer
2153	HQ_RS06265	-	uncharacterized protein	297.554	320.487	28.6635	22.9331	1.07707	winter
1112	HQ_RS07320	arsA3	ArsA family ATPase	405.642	376.632	115.998	29.0106	1.07703	summer
2201	HQ_RS13935	oapA	origin-associated GTP-binding protein OapA	471.196	507.405	767.815	36.2086	1.07684	winter
866	HQ_RS13475	-	probable PAP2-type phosphatase	425.305	395	199.385	30.3051	1.07672	summer
340	HQ_RS05085	-	family 3 CoA transferase	111.127	119.653	32.8247	8.52533	1.07672	winter
82	HQ_RS11470	atpI	A-type ATP synthase subunit I	462.472	429.591	753.956	32.8803	1.07654	summer
1475	HQ_RS09560	-	uncharacterized protein	450.11	418.195	127.981	31.9143	1.07631	summer
1991	HQ_RS04330	proC	pyrroline-5-carboxylate reductase	375.457	404.106	269.319	28.6485	1.0763	winter
491	HQ_RS12320	mtaD	5-methylthioadenosine/S-adenosylhomocysteine deaminase	390.2	419.945	268.917	29.7459	1.07623	winter
1243	HQ_RS13780	bcp5	homolog to peroxiredoxin	504.944	469.204	231.029	35.7403	1.07617	summer
1465	HQ_RS03330	nuoL	NADH dehydrogenase-like complex subunit L	416.381	386.967	184.312	29.4144	1.07601	summer
1720	HQ_RS09510	lye	lycopene elongase	397.383	427.566	99.4795	30.1825	1.07595	winter
2350	HQ_RS00980	-	uncharacterized protein	308.353	331.694	80.154	23.3404	1.07569	winter
888	HQ_RS04310	folA2	dihydrofolate reductase	418.009	388.606	129.286	29.4033	1.07566	summer
696	HQ_RS01315	-	DUF2298 family protein	376.233	349.828	96.5415	26.4054	1.07548	summer
1996	HQ_RS09135	-	HAD superfamily hydrolase	369.009	343.161	120.935	25.8481	1.07532	summer
1920	HQ_RS01145	-	uncharacterized protein	439.058	408.357	171.828	30.7015	1.07518	summer
2609	HQ_RS14890			430.021	400.031	34.4814	29.9899	1.07497	summer
1646	HQ_RS03205	dsbG1	probable disulfide bond formation protein	515.28	479.355	68.3982	35.9252	1.07494	summer
2004	HQ_RS02450	-	uncharacterized protein	391.584	364.306	127.83	27.278	1.07488	summer
1253	HQ_RS02315	adkA	adenylate kinase (ATP-AMP transphosphorylase),archaeal-type	374.986	403.035	229.559	28.0487	1.0748	winter
107	HQ_RS08410	udp2	uridine phosphorylase	451.034	419.706	124.329	31.3283	1.07464	summer
462	HQ_RS07940			414.885	445.745	0	30.8591	1.07438	winter
1499	HQ_RS11920	dnaG	DNA primase DnaG	473.638	508.722	350.597	35.0843	1.07407	winter
932	HQ_RS03555	-	NUDIX family hydrolase	333.079	357.735	120.873	24.6561	1.07402	winter
2563	HQ_RS07620	rnp4	ribonuclease P protein component 4	394.836	367.673	394.437	27.1631	1.07388	summer
1632	HQ_RS12210	rps12	30S ribosomal protein S12	602.421	646.89	4285.41	44.4687	1.07382	winter	winter
2283	HQ_RS12085	-	GMC family oxidoreductase	365.632	392.481	567.906	26.8483	1.07343	winter
2315	HQ_RS00355	-	GNAT family acetyltransferase	503.439	469.017	191.588	34.4218	1.07339	summer
1121	HQ_RS08000	coaD	phosphopantetheine adenylyltransferase	382.006	409.93	41.6743	27.9243	1.0731	winter
1551	HQ_RS06985	panD	aspartate 1-decarboxylase	390.823	364.202	103.104	26.6208	1.07309	summer
1517	HQ_RS11520	-	TRAM domain protein	447.048	479.71	355.611	32.6614	1.07306	winter
238	HQ_RS13835	argE2	acetylornithine deacetylase	450.251	483.123	178.911	32.8724	1.07301	winter
1831	HQ_RS07830	-	uncharacterized protein	408.761	380.957	200.235	27.8038	1.07298	summer
1258	HQ_RS05235	-	probable beta-carotene 15,15'-monooxygenase	427.313	398.269	83.454	29.0442	1.07293	summer
2299	HQ_RS06145	-	acetamidase/formamidase family protein	137.874	128.539	212.967	9.33526	1.07263	summer
1229	HQ_RS10045	-	uncharacterized protein	407.698	437.267	103.09	29.5694	1.07253	winter
1970	HQ_RS11835	-	uncharacterized protein	413.511	385.71	237.288	27.8006	1.07208	summer
2545	HQ_RS06765	leuS	leucine--tRNA ligase	348.723	373.73	169.121	25.0065	1.07171	winter
1998	HQ_RS05545	-	uncharacterized protein	12.4981	11.6649	148.772	0.833183	1.07143	summer
304	HQ_RS00250	endA	tRNA-splicing endonuclease	439.288	470.558	153.584	31.2705	1.07118	winter
1498	HQ_RS09055	-	Lrp/AsnC family transcription regulator	477.539	445.979	23.9389	31.5598	1.07077	summer
458	HQ_RS06790	-	uncharacterized protein	399.803	373.382	1470.22	26.4213	1.07076	summer
2581	HQ_RS10970	nolA2	arNOG06768 family NADH-binding domain protein	448.949	419.308	360.231	29.641	1.07069	summer
759	HQ_RS02530	-	HTH domain protein	516.113	482.068	390.073	34.0458	1.07062	summer
1753	HQ_RS10180	sdhB	succinate dehydrogenase subunit B	538.144	576.127	877.978	37.9828	1.07058	winter
43	HQ_RS12280	rfcC	replication factor C small subunit	408.645	437.469	194.987	28.8241	1.07054	winter
2273	HQ_RS01695	-	type II/IV secretion system ATPase protein	341.648	319.177	119.956	22.4709	1.0704	summer
394	HQ_RS13395	ureE	urease accessory protein UreE	461.269	430.979	78.359	30.2893	1.07028	summer
2600	HQ_RS10670	-	DUF457 family protein	413.717	386.637	97.8469	27.0799	1.07004	summer
1635	HQ_RS12445	-	uncharacterized protein	466.294	435.925	121.366	30.3688	1.06967	summer
2068	HQ_RS10945	-	uncharacterized protein	426.953	399.187	445.573	27.7664	1.06956	summer
1972	HQ_RS00730	-	uncharacterized protein	375.577	401.699	454.471	26.1216	1.06955	winter
470	HQ_RS00410	gndA	6-phosphogluconate dehydrogenase (decarboxylating)	392.76	367.281	74.8001	25.4782	1.06937	summer
2560	HQ_RS10745	kef1	Kef-type transport system (probable substrate potassium)	409.812	383.243	220.256	26.5694	1.06933	summer
1240	HQ_RS08375	dnaK	Hsp70-type molecular chaperone DnaK	558.342	522.214	806.289	36.1281	1.06918	summer
2373	HQ_RS05075	qor3	NADPH:quinone reductase	94.7153	101.261	18.6005	6.54602	1.06911	winter
607	HQ_RS01240	cinA1	CinA C-terminal domain protein	379.003	405.182	66.5612	26.1787	1.06907	winter
771	HQ_RS11620	-	uncharacterized protein	23.5387	22.0198	34.7831	1.51887	1.06898	summer
613	HQ_RS09010	cmk2	cytidylate kinase	344.121	367.843	102.435	23.7218	1.06893	winter
562	HQ_RS00920	-	radical SAM domain protein	394.011	421.153	66.0134	27.1426	1.06889	winter
116	HQ_RS04815	-	uncharacterized protein	473.434	442.922	52.9898	30.5116	1.06889	summer
2013	HQ_RS04960	bcp1	homolog to peroxiredoxin	394.414	421.534	186.949	27.1196	1.06876	winter
872	HQ_RS09755	-	uncharacterized protein	300.187	280.878	11.8274	19.3093	1.06875	summer
1468	HQ_RS01690	-	uncharacterized protein	332.499	311.119	38.9547	21.3805	1.06872	summer
1745	HQ_RS00110	hef	ATP-dependent RNA helicase/nuclease Hef	445.609	476.178	263.477	30.5691	1.0686	winter
1091	HQ_RS11820	rps8e	30S ribosomal protein S8e	486.557	455.381	3106.49	31.1765	1.06846	summer
1327	HQ_RS05345	tssA1	thiosulfate sulfurtransferase	414.962	443.365	147.648	28.4027	1.06845	winter
233	HQ_RS13795	-	uncharacterized protein	440.871	470.99	153.045	30.1184	1.06832	winter
2372	HQ_RS11915	-	DUF3311 family protein	406.492	380.537	86.1348	25.9549	1.06821	summer
31	HQ_RS01805	citZ	citrate synthase	436.104	465.824	767.482	29.7208	1.06815	winter
520	HQ_RS00950	-	uncharacterized protein	438.898	411.158	285.344	27.7392	1.06747	summer
797	HQ_RS08180	phnJ	phosphonate metabolism protein PhnJ	368.996	393.882	60.2889	24.8859	1.06744	winter
992	HQ_RS10480	-	KH domain protein	451.927	423.401	374.644	28.5255	1.06737	summer
1158	HQ_RS01205	rosR	PadR family transcription regulator RosR	570.461	608.823	2643.09	38.362	1.06725	winter	winter
1320	HQ_RS10590	uvrA	UvrABC system protein A	473.559	443.737	194.111	29.822	1.06721	summer
2032	HQ_RS07175	nac	nascent polypeptide-associated complex protein	392.582	418.927	1901.73	26.3448	1.06711	winter
530	HQ_RS11210	guaAb	GMP synthase (glutamine-hydrolyzing) subunit B	454.698	426.109	253.95	28.5885	1.06709	summer
910	HQ_RS14940			307.455	328.053	5.25519	20.5981	1.067	winter
878	HQ_RS04090	-	GNAT family acetyltransferase	424.128	397.591	72.0339	26.5369	1.06674	summer
2353	HQ_RS07735	-	GNAT family acetyltransferase	412.048	386.267	29.7369	25.7811	1.06674	summer
1189	HQ_RS03135	-	uncharacterized protein	629.857	590.455	594.192	39.402	1.06673	summer	summer
1512	HQ_RS08640	aglG	glycosyltransferase AglG	70.8625	75.5706	254.578	4.70809	1.06644	winter
466	HQ_RS13665	-	TIGR00268 family protein	369.918	394.495	187.094	24.5773	1.06644	winter
2622	HQ_RS04905	-	DUF2892 family protein	498.753	467.692	663.26	31.0617	1.06641	summer
1293	HQ_RS11960	hemA	glutamyl-tRNA reductase	402.633	377.592	297.22	25.0407	1.06632	summer
2134	HQ_RS11530	manC	mannose-1-phosphate guanylyltransferase	422.561	450.582	104.01	28.0209	1.06631	winter
985	HQ_RS11930	-	DUF92 family protein	412.816	387.208	288.371	25.6077	1.06613	summer
571	HQ_RS07440	folA1	dihydrofolate reductase	303.706	323.743	156.231	20.0373	1.06598	winter
511	HQ_RS01185	-	DUF650/DUF651 domain protein	413.363	387.788	110.103	25.575	1.06595	summer
755	HQ_RS00785	kch2	mvp-type potassium channel superfamily protein	514.856	483.043	58.9936	31.813	1.06586	summer
1709	HQ_RS13375	ureC	urease alpha subunit	407.495	434.303	64.9579	26.8082	1.06579	winter
1386	HQ_RS13720	uvrC	UvrABC system protein C	412.991	440.124	166.962	27.1331	1.0657	winter
2506	HQ_RS08575	aglM	UDP-glucose 6-dehydrogenase AglM	378.623	403.498	68.6801	24.8748	1.0657	winter
1683	HQ_RS06245	nasB	major facilitator superfamily transport protein (probable substrate nitrate/nitrite)	273.174	291.072	8.05316	17.8983	1.06552	winter
828	HQ_RS05835	-	uncharacterized protein	294.67	313.963	0.974525	19.2926	1.06547	winter
731	HQ_RS12075	adk2	probable adenylate kinase	412.941	439.973	156.21	27.0319	1.06546	winter
25	HQ_RS00790	-	uncharacterized protein	394.814	420.652	78.5698	25.838	1.06544	winter
1636	HQ_RS12010	surE1	5'-nucleotidase SurE	334.6	356.416	351.581	21.8157	1.0652	winter
2197	HQ_RS04830	-	cyclase family protein	444.629	473.597	311.694	28.9683	1.06515	winter
1933	HQ_RS13875	-	uncharacterized protein	539.306	506.341	157.221	32.965	1.0651	summer
723	HQ_RS06930	coxC	cox-type terminal oxidase subunit III	409.882	384.828	311.038	25.054	1.0651	summer
1521	HQ_RS04350	-	MATE efflux family protein	365.449	389.193	116.42	23.7442	1.06497	winter
1133	HQ_RS05755			332.263	312.031	1.45676	20.232	1.06484	summer
1218	HQ_RS04060	-	ThiJ/PfpI domain protein	510.92	479.827	565.423	31.0928	1.0648	summer
1766	HQ_RS02475	dppB2	ABC-type transport system permease protein (probable substrate dipeptide/oligopeptide)	472.323	443.652	68.257	28.6708	1.06462	summer
535	HQ_RS12300	-	uncharacterized protein	472.494	443.884	2393.49	28.6105	1.06446	summer
405	HQ_RS01455	-	sensor box histidine kinase	472.527	443.998	136.438	28.5287	1.06425	summer
1698	HQ_RS11985	moeA1	molybdopterin molybdenumtransferase	348.405	370.756	91.341	22.351	1.06415	winter
1894	HQ_RS11510	-	uncharacterized protein	536.403	504.159	367.68	32.2435	1.06395	summer
1777	HQ_RS13055			389.864	366.497	50.0077	23.3666	1.06376	summer
1478	HQ_RS08105	parA3	ParA domain protein	340.742	362.438	81.2395	21.696	1.06367	winter
751	HQ_RS08100	mtfK2	FKBP-type peptidylprolyl isomerase	471.626	501.605	813.451	29.9787	1.06356	winter
21	HQ_RS10835	-	PHP domain protein	337.01	358.388	436.483	21.3785	1.06344	winter
1977	HQ_RS12545	mdh	malate dehydrogenase	385.723	410.125	495.27	24.4019	1.06326	winter
2104	HQ_RS08320			349.795	371.924	71.2559	22.129	1.06326	winter
261	HQ_RS11805	-	uncharacterized protein	348.716	327.984	92.3793	20.7327	1.06321	summer
1663	HQ_RS02850	hcp2	halocyanin	354.438	376.816	314.873	22.3785	1.06314	winter
785	HQ_RS07135	-	transport protein (probable polysaccharide biosynthesis transport protein)	382.647	359.922	45.0514	22.7245	1.06314	summer
637	HQ_RS03070	-	probable cell surface glycoprotein	58.4923	62.1808	54.3416	3.68844	1.06306	winter
385	HQ_RS03710	-	glyoxalase domain protein	427.465	454.397	618.029	26.9317	1.063	winter
1779	HQ_RS00135	hisA	1-(5-phosphoribosyl)-5-[(5-phosphoribosylamino)methylideneamino	384.33	408.322	111.013	23.992	1.06243	winter
906	HQ_RS13585	bioM	ABC-type transport system ATP-binding protein (probable substrate biotin)	433.671	460.492	50.3255	26.8207	1.06185	winter
1854	HQ_RS05110	-	IclR family transcription regulator	115.736	109.004	25.2398	6.73126	1.06175	summer
237	HQ_RS08910	phoU3	transcription regulator (homolog to phosphate uptake regulator)	437.646	464.658	416.38	27.0117	1.06172	winter
958	HQ_RS06380	ocd2	ornithine cyclodeaminase	254.701	270.404	33.8916	15.7026	1.06165	winter
2509	HQ_RS07615	gth2	probable glycosyltransferase, type 1	430.22	405.241	222.523	24.9797	1.06164	summer
1163	HQ_RS00755	-	uncharacterized protein	445.168	472.589	1006.48	27.4207	1.0616	winter
738	HQ_RS07835	-	uncharacterized protein	439.531	414.163	116.63	25.3683	1.06125	summer
[truncated: 617 more rows]

## Sheet: 4 - expression hotspots
#1	Regions with higher than everage differential expression														#2	Regions with higher than everage differential expression															#3	Regions with higher than everage differential expression
	genome average = 1.22											summer	12			genome average = 1.22											summer	19				genome average = 1.22											summer	6
												winter	22														winter	33															winter	45
													34															52																51
	start	end	length	strand	walsbyi_gene_ID	Gene_ID	annotation	Summer	Winter	sum	Differential expression	winter/summer	region average			start	end	length	strand	walsbyi_gene_ID	Gene_ID	annotation	Summer	Winter	sum	Differential expression	winter/summer	region average				start	end	length	strand	walsbyi_gene_ID	Gene_ID	annotation	Summer	Winter	sum	Differential expression	winter/summer	region average
680	849423	849857	435	-	HQ_RS03610	-	uncharacterized protein	445.569	315.543	761.113	1.41207	summer	1.40607		1003	1270976	1271521	546	+	HQ_RS05395	apt2	purine phosphoribosyltransferase (adenine phosphoribosyltransferase, xanthine-guanine phosphoribosyltransferase)	479.176	284.507	763.684	1.68423	summer	1.40627			2338	2867030	2867521	492	+	HQ_RS12655	-	NUDIX family hydrolase	147.785	262.743	410.528	1.77787	winter	1.86309
681	850513	850998	486	-	HQ_RS03615	-	uncharacterized protein	444.283	302.312	746.595	1.46962	summer			1004	1271717	1272067	351	-	HQ_RS05400	-	hypothetical protein	385.176	234.623	619.798	1.64168	summer				2340	2869973	2870170	198	+	HQ_RS12665	-	HicB family protein	87.8774	195.198	283.075	2.22125	winter
682	851152	851340	189	-	HQ_RS03620	-	uncharacterized protein	427.115	347.062	774.177	1.23066	summer			1005	1272280	1273605	1326	+	HQ_RS05405	-	IS1341-type transposase	631.594	499.176	1130.77	1.26527	summer				2341	2870774	2871286	513	-	HQ_RS12670	-	DUF457 family protein	153.234	262.627	415.861	1.71389	winter
683	852278	858667	6390	+	HQ_RS03625	polB1	DNA-directed DNA polymerase B (intein-containing)	489.348	450.787	940.136	1.08554	summer			1006	1273688	1274932	1245	-	HQ_RS05410	-	transport protein (probable substrate phosphate/sulfate)	317.41	274.814	592.224	1.155	summer				2342	2872011	2872400	390	-	HQ_RS12680	-	hypothetical protein	84.2726	146.048	230.321	1.73304	winter
684	859037	859972	936	+	HQ_RS03630	sufC	Fe-S cluster assembly ATPase SufC	846.979	1968.54	2815.52	2.32419	winter			2594	1275420	1276229	810	-	HQ_RS14555	-	signal transduction histidine kinase	78.7668	149.651	228.418	1.89993	winter				2343	2873103	2873366	264	-	HQ_RS12690	-	AbrB/VapB family protein	121.845	240.544	362.389	1.97417	winter
685	860042	861472	1431	+	HQ_RS03635	sufB1	SufB domain protein	766.554	1441.87	2208.43	1.88098	winter			2595	1276307	1277170	864	-	HQ_RS14560	-	hypothetical protein	64.0216	131.376	195.397	2.05205	winter				2344	2873994	2874686	693	-	HQ_RS12700	-	HTH domain protein	90.4875	196.106	286.594	2.16722	winter
686	861475	862689	1215	+	HQ_RS03640	sufB2	SufB domain protein	601.355	1653.25	2254.61	2.74922	winter			1008	1279161	1279676	516	+	HQ_RS05430	-	uncharacterized protein	86.5414	148.372	234.914	1.71447	winter				2345	2874822	2875046	225	-	HQ_RS12705	-	DNA polymerase beta	118.394	191.605	310	1.61837	winter
687	862947	863492	546	+	HQ_RS03645	-	uncharacterized protein	426.46	533.963	960.423	1.25208	winter			1009	1281026	1281415	390	-	HQ_RS05440	-	uncharacterized protein	523.626	350.133	873.759	1.49551	summer				2346	2875587	2875832	246	+	HQ_RS12715	-	homolog to antitoxin VapB	136.811	244.04	380.851	1.78377	winter
688	863489	863941	453	+	HQ_RS03650	sirR2	SirR/DtxR family transcription regulator	498.722	526.917	1025.64	1.05653	winter			1010	1281749	1282339	591	+	HQ_RS05445	-	uncharacterized protein	418.281	256.08	674.361	1.6334	summer				2347	2875832	2876266	435	+	HQ_RS12720	-	homolog to endonuclease VapC	117.97	233.799	351.769	1.98186	winter
689	864820	865503	684	-	HQ_RS03660	-	DUF1405 family protein	456.242	473.297	929.539	1.03738	winter			1011	1282446	1283123	678	+	HQ_RS05450	-	uncharacterized protein	319.371	283.636	603.007	1.12599	summer				2348	2876491	2876790	300	-	HQ_RS12725	-	hypothetical protein	118.262	209.923	328.185	1.77506	winter
690	865795	866655	861	+	HQ_RS03665	-	HD family hydrolase	454.425	515.509	969.934	1.13442	winter			1012	1283490	1283768	279	+	HQ_RS05455	-	small CPxCG-related zinc finger protein	569.73	337.331	907.062	1.68893	summer				2349	2877216	2877734	519	+	HQ_RS12730	-	HTH domain protein	91.0177	256.711	347.729	2.82045	winter
691	866842	867927	1086	-	HQ_RS03670	-	hypothetical protein	312.323	317.601	629.924	1.0169	winter			1013	1285457	1286098	642	-	HQ_RS05465	-	LysE family transport protein	170.665	248.477	419.142	1.45594	winter				2350	2877749	2878222	474	+	HQ_RS12735	-	uncharacterized protein	89.5535	237.076	326.629	2.64731	winter
692	868466	873034	4569	-	HQ_RS03675	gltB	glutamate synthase large subunit	425.91	684.149	1110.06	1.60632	winter			1014	1286435	1286713	279	-	HQ_RS05470	-	uncharacterized protein	153.695	207.039	360.734	1.34708	winter				2351	2878904	2879152	249	+	HQ_RS12745	-	hypothetical protein	130.7	256.093	386.794	1.95939	winter
693	873197	874735	1539	-	HQ_RS03680	proS	proline--tRNA ligase	421.744	440.852	862.596	1.04531	winter			1015	1287546	1288610	1065	+	HQ_RS05475	serA2	phosphoglycerate dehydrogenase	257.213	318.973	576.186	1.24011	winter				2619	2879267	2879611	345	+	HQ_RS14855	-	VapC toxin family PIN domain ribonuclease	99.5796	178.856	278.435	1.79611	winter
694	875577	877496	1920	+	HQ_RS03690	-	beta-lactamase domain protein	388.683	492.819	881.502	1.26792	winter			1016	1288822	1289241	420	-	HQ_RS05480	-	uncharacterized protein	319.988	350.524	670.511	1.09543	winter				2352	2881247	2882488	1242	+	HQ_RS12755	gtl7	hexosyltransferase Agl6	83.6995	179.721	263.42	2.14721	winter
695	879178	879399	222	+	HQ_RS03695	-	uncharacterized protein	338.337	385.045	723.382	1.13805	winter			1017	1289234	1289476	243	-	HQ_RS05485	-	hypothetical protein	304.411	328.053	632.464	1.07767	winter				2371	2906609	2907862	1254	+	HQ_RS12875	-	ISH8-type transposase ISHwa8	552.653	524.494	1077.15	1.05369	summer
696	879392	879790	399	+	HQ_RS03700	-	uncharacterized protein	355.381	355.305	710.686	1.00021	summer			1018	1289698	1290324	627	+	HQ_RS05490	-	von Willebrand factor type A domain protein	234.771	346.375	581.146	1.47538	winter				2392	2932337	2932630	294	+	HQ_RS12985	-	hypothetical protein	253.939	137.169	391.108	1.85128	summer
697	879926	881233	1308	+	HQ_RS03705	aceB	malate synthase	395.392	532.246	927.638	1.34612	winter			1019	1290364	1290720	357	+	HQ_RS05495	-	uncharacterized protein	211.07	233.456	444.525	1.10606	winter				2393	2935496	2936737	1242	+	HQ_RS13010	-	ISH8-type transposase ISHwa8	993.116	956.377	1949.49	1.03841	summer
698	881304	881684	381	-	HQ_RS03710	-	glyoxalase domain protein	427.465	454.397	881.862	1.063	winter			1020	1290858	1291109	252	+	HQ_RS05500	-	uncharacterized protein	394.752	327.163	721.915	1.20659	summer				2395	2942034	2942231	198	+	HQ_RS13035	-	hypothetical protein	86.0077	200.235	286.243	2.32811	winter
699	881859	882587	729	+	HQ_RS03715	hpcE2	fumarylacetoacetase family protein	463.457	424.616	888.073	1.09147	summer			1021	1291268	1291639	372	-	HQ_RS05505	-	uncharacterized protein	400.108	351.74	751.848	1.13751	summer				2396	2943543	2943845	303	-	HQ_RS13040	vapB2	probable VapB/AbrB family antitoxin	101.232	170.049	271.28	1.67979	winter
700	883042	883353	312	+	HQ_RS03720	-	uncharacterized protein	405.053	333.446	738.499	1.21475	summer			1022	1291769	1293118	1350	-	HQ_RS05510	-	IS1341-type transposase	346.767	875.58	1222.35	2.52498	winter				2397	2944252	2944773	522	-	HQ_RS13045	-	HTH domain protein	85.5448	193.806	279.35	2.26555	winter
701	883528	884010	483	-	HQ_RS03725	-	TrmB family transcription regulator	492.9	416.915	909.815	1.18225	summer			1023	1294080	1294406	327	+	HQ_RS05515	-	uncharacterized protein	199.987	166.662	366.649	1.19996	summer				2398	2946188	2946496	309	+	HQ_RS13055	-	hypothetical protein	389.864	366.497	756.361	1.06376	summer
702	885547	885831	285	+	HQ_RS03735	tif1A2	translation initiation factor aIF-1A	533.052	548.594	1081.65	1.02916	winter			1024	1294597	1295061	465	-	HQ_RS05520	-	uncharacterized protein	192.901	216.01	408.91	1.1198	winter				2399	2946474	2946704	231	+	HQ_RS13060	-	uncharacterized protein	390.758	327.911	718.669	1.19166	summer
703	886143	887516	1374	-	HQ_RS03740	gth13	probable glycosyltransferase, type 1	372.361	362.288	734.649	1.02781	summer			1025	1295061	1297064	2004	-	HQ_RS05525	-	uncharacterized protein	212.028	215.268	427.296	1.01528	winter				2620	2946911	2947120	210	+	HQ_RS14890	-	hypothetical protein	430.021	400.031	830.051	1.07497	summer
704	887833	889860	2028	+	HQ_RS03745	-	probable oxidoreductase (aldo-keto reductase family protein)	393.596	377.215	770.811	1.04343	summer			2596	1319217	1319513	297	-	HQ_RS14570	-	hypothetical protein	200.346	204.507	404.853	1.02077	winter				2400	2947394	2948464	1071	+	HQ_RS13070	-	transposase	320.832	434.274	755.106	1.35359	winter
705	889857	890741	885	+	HQ_RS03750	pgsA1	CDP-alcohol 1-archaetidyltransferase	353.337	362.874	716.211	1.02699	winter			2597	1319586	1319765	180	+	HQ_RS14575	-	hypothetical protein	207.833	181.563	389.396	1.14469	summer				2401	2948733	2949035	303	+	HQ_RS13075	-	uncharacterized protein	415.904	435.39	851.294	1.04685	winter
706	890964	892148	1185	-	HQ_RS03755	orc2	Orc1-type DNA replication protein	375.181	594.243	969.425	1.58388	winter			1035	1319775	1320164	390	+	HQ_RS05590	-	homolog to endonuclease VapC	174.226	272.325	446.552	1.56305	winter				2402	2949036	2949548	513	+	HQ_RS13080	-	uncharacterized protein	422.293	481.644	903.937	1.14054	winter
707	892218	893312	1095	-	HQ_RS03760	-	uncharacterized protein	404.026	1077.85	1481.88	2.66778	winter			1036	1320228	1320815	588	+	HQ_RS05595	-	uncharacterized protein	117.968	196.105	314.074	1.66236	winter				2403	2949989	2950939	951	+	HQ_RS13085	arsR7	ArsR family transcription regulator	103.91	242.084	345.994	2.32975	winter
708	893316	894848	1533	-	HQ_RS03765	glpK	glycerol kinase	419.068	1470.24	1889.31	3.50836	winter			1037	1321050	1321253	204	+	HQ_RS05600	-	small CPxCG-related zinc finger protein	123.384	142.988	266.372	1.15889	winter				2404	2950936	2951163	228	+	HQ_RS13090	-	hypothetical protein	144.414	189.073	333.487	1.30924	winter
709	895287	897026	1740	+	HQ_RS03770	glpA1	glycerol-3-phosphate dehydrogenase subunit A	341.437	470.929	812.367	1.37925	winter			1038	1321270	1321764	495	+	HQ_RS05605	-	uncharacterized protein	93.9484	115.005	208.954	1.22413	winter				2405	2951139	2952386	1248	-	HQ_RS13095	-	IS1341-type transposase	185.793	211.682	397.476	1.13934	winter
710	897010	898317	1308	+	HQ_RS03775	glpB	glycerol-3-phosphate dehydrogenase subunit B	341.565	391.022	732.587	1.1448	winter			1039	1322014	1322631	618	-	HQ_RS05610	-	uncharacterized protein	119.396	157.62	277.016	1.32014	winter				2406	2952820	2953392	573	-	HQ_RS13105	-	TrmB family transcription regulator	63.7507	174.791	238.542	2.74179	winter
711	898322	899701	1380	+	HQ_RS03780	glpC	glycerol-3-phosphate dehydrogenase subunit C	348.572	404.608	753.18	1.16076	winter			1040	1322887	1323477	591	-	HQ_RS05615	-	uncharacterized protein	142.965	142.547	285.512	1.00293	summer				2407	2954073	2954585	513	-	HQ_RS13115	-	DUF3368 domain protein	97.8396	235.007	332.847	2.40197	winter
712	899754	900449	696	-	HQ_RS03785	phoU1	transcription regulator (homolog to phosphate uptake regulator)	499.773	398.729	898.502	1.25341	summer			1041	1323783	1324163	381	-	HQ_RS05620	-	hypothetical protein	283.038	250.702	533.74	1.12898	summer				2408	2954586	2954876	291	-	HQ_RS13120	-	UPF0175 family protein	76.2077	239.535	315.743	3.14319	winter
713	900876	901691	816	+	HQ_RS03790	-	uncharacterized protein	485.844	353.11	838.954	1.3759	summer			2598	1327869	1328168	300	+	HQ_RS14580	-	hypothetical protein	92.3923	184.201	276.593	1.99368	winter				2409	2955485	2955868	384	+	HQ_RS13130	-	uncharacterized protein	65.3967	182.019	247.416	2.78331	winter
															2599	1328149	1328592	444	+	HQ_RS14585	-	hypothetical protein	108.921	235.21	344.131	2.15944	winter				2410	2955953	2956285	333	+	HQ_RS13135	-	uncharacterized protein	89.8654	180.09	269.955	2.00399	winter
															1044	1328781	1329245	465	-	HQ_RS05640	-	hypothetical protein	80.1769	128.857	209.034	1.60716	winter				2415	2960191	2960628	438	-	HQ_RS13165	vapC1	probable ribonuclease VapC	131.489	165.204	296.693	1.25641	winter
															1045	1329588	1329986	399	+	HQ_RS05645	-	uncharacterized protein	184.169	218.793	402.962	1.188	winter				2416	2960625	2960921	297	-	HQ_RS13170	vapB1	probable VapB/AbrB family antitoxin	166.747	215.403	382.15	1.29179	winter
															1046	1330001	1330387	387	+	HQ_RS05650	-	uncharacterized protein	173.672	195.387	369.059	1.12504	winter				2417	2961383	2961628	246	+	HQ_RS13175	-	hypothetical protein	73.6675	149.867	223.534	2.03437	winter
															1047	1330491	1330844	354	-	HQ_RS05655	-	uncharacterized protein	219.124	230.52	449.644	1.05201	winter				2418	2961849	2962385	537	-	HQ_RS13180	-	integrase	102.392	132.839	235.232	1.29736	winter
															1048	1330997	1331386	390	+	HQ_RS05660	-	hypothetical protein	114.573	164.543	279.116	1.43615	winter				2419	2963680	2966670	2991	+	HQ_RS13185	-	hypothetical protein	89.1894	234.898	324.087	2.63369	winter
															1049	1331682	1332212	531	+	HQ_RS05665	-	uncharacterized protein	119.536	153.067	272.603	1.28051	winter				2420	2966814	2967047	234	-	HQ_RS13190	-	uncharacterized protein	121.725	232.119	353.844	1.90691	winter
															1052	1333914	1334315	402	+	HQ_RS05680	-	uncharacterized protein	241.578	330.375	571.952	1.36757	winter				2421	2967421	2968110	690	-	HQ_RS13195	-	DUF457 family protein	104.781	224.686	329.467	2.14433	winter
															1053	1335173	1336081	909	+	HQ_RS05685	-	uncharacterized protein	196.744	297.271	494.015	1.51095	winter				2422	2968340	2969407	1068	+	HQ_RS13200	-	DUF1616 family protein	136.703	319.239	455.941	2.33528	winter
															1054	1336297	1336737	441	+	HQ_RS05690	-	uncharacterized protein	248.628	454.456	703.084	1.82786	winter				2424	2971214	2971525	312	-	HQ_RS13210	-	transcriptional regulator	75.7993	132.421	208.221	1.747	winter
															1055	1337118	1337369	252	-	HQ_RS05695	-	uncharacterized protein	237.732	273.789	511.521	1.15167	winter				2425	2971508	2971699	192	+	HQ_RS13215	-	hypothetical protein	113.78	206.525	320.305	1.81514	winter
															1056	1337749	1338075	327	-	HQ_RS05700	-	uncharacterized protein	148.013	130.894	278.907	1.13078	summer				2426	2972163	2972432	270	+	HQ_RS13220	-	AbrB family transcriptional regulator	87.6342	161.397	249.031	1.84171	winter
															2567	1339542	1339979	438	-	HQ_RS14235	-	hypothetical protein	143.289	243.549	386.838	1.6997	winter				2427	2972450	2972800	351	+	HQ_RS13225	-	growth inhibitor PemK	82.0866	166.575	248.662	2.02926	winter
															1057	1341040	1342272	1233	-	HQ_RS05710	-	uncharacterized protein	158.158	240.841	398.999	1.52279	winter				2428	2975098	2975631	534	+	HQ_RS13235	-	uncharacterized protein	146.506	242.97	389.476	1.65844	winter
															2568	1343774	1344262	489	-	HQ_RS14240	-	hypothetical protein	380.414	266.392	646.806	1.42802	summer				2429	2975624	2976130	507	+	HQ_RS13240	-	DUF457 family protein	116.47	258.877	375.347	2.22269	winter
															2624	1344422	1344703	282	+	HQ_RS14980	-	hypothetical protein	348.675	254.27	602.946	1.37128	summer				2430	2976478	2976864	387	-	HQ_RS13245	-	uncharacterized protein	160.313	257.731	418.044	1.60768	winter
[truncated: 4 more rows]

## Sheet: 5- GI expression
																							summer	8	nature	11														summer	3	nature	4
[truncated: 177 more rows]
[truncated: 55 more columns]

[truncated: 1 more sheets: 6- ecoparalogs]
